# Supplementary material for: Antimicrobial Resistance and Whole-Genome Characterisation of High-Level Ciprofloxacin-Resistant Salmonella Enterica Serovar Kentucky ST 198 Strains Isolated from Human in Poland
Source: Int J Mol Sci. 2021 Aug 29;22(17):9381. doi: 10.3390/ijms22179381 (PMC8431004; doi:10.3390/ijms22179381)
Supplement: Supplementary file 1 [file ijms-22-09381-s001.zip › Supplementary Files - S. Kentucky global wgMLST/S.Kentucky ST198 wgMLST - metadata.csv]

ID	Country	Country__colour	Year	ST	Barcode	Continent	Source Details	Source Niche	Source Type	Name
SAL_HC6834AA_AS	Canada	#FDD835	1988	ST286017	SAL_DB2380AA	Unknown	Animal feed-meat and bone meal	Animal Feed	Unspecified Meat	2259
SAL_CB3311AA_AS	Denmark	#008080	unknown	ST162347	SAL_RA2536AA	Europe	Homo sapiens	Human	Human	1302F28195
SAL_CB3310AA_AS	Denmark	#008080	unknown	ST162301	SAL_RA2537AA	Europe	Homo sapiens	Human	Human	1610H20547
SAL_CB3309AA_AS	Denmark	#008080	unknown	ST162302	SAL_RA2538AA	Europe	Homo sapiens	Human	Human	1701T40394
SAL_CB3308AA_AS	Denmark	#008080	unknown	ST162348	SAL_RA2539AA	Europe	Homo sapiens	Human	Human	1703H36955
SAL_CB3307AA_AS	Denmark	#008080	unknown	ST162303	SAL_RA2540AA	Europe	Homo sapiens	Human	Human	1708F24223
SAL_KA0491AA_AS	United Kingdom	#76FF03	unknown	ST11573	SAL_EA6966AA	Europe	Homo sapiens; human	Human	Human	19661
SAL_KA0576AA_AS	United Kingdom	#76FF03	unknown	ST11515	SAL_EA7051AA	Europe	Homo sapiens; human	Human	Human	82502
SAL_KA0708AA_AS	United Kingdom	#76FF03	unknown	ST11385	SAL_EA7183AA	Europe	Homo sapiens; human	Human	Human	29243
SAL_KA0887AA_AS	United Kingdom	#76FF03	unknown	ST11214	SAL_EA7362AA	Europe	Homo sapiens; human	Human	Human	1850
SAL_KA1020AA_AS	United Kingdom	#76FF03	unknown	ST11095	SAL_EA7495AA	Europe	Homo sapiens; human	Human	Human	81997
SAL_KA1066AA_AS	United Kingdom	#76FF03	unknown	ST11056	SAL_EA7541AA	Europe	Homo sapiens; human	Human	Human	56934
SAL_KA1094AA_AS	United Kingdom	#76FF03	unknown	ST11027	SAL_EA7569AA	Europe	Homo sapiens; human	Human	Human	63765
SAL_KA1121AA_AS	United Kingdom	#76FF03	unknown	ST11002	SAL_EA7596AA	Europe	Homo sapiens; human	Human	Human	5973
SAL_KA1243AA_AS	United Kingdom	#76FF03	unknown	ST10886	SAL_EA7718AA	Europe	Homo sapiens; human	Human	Human	9125
SAL_KA1290AA_AS	United Kingdom	#76FF03	unknown	ST10850	SAL_EA7765AA	Europe	Homo sapiens; human	Human	Human	21826
SAL_KA1419AA_AS	United Kingdom	#76FF03	unknown	ST10736	SAL_EA7894AA	Europe	Homo sapiens; human	Human	Human	58554
SAL_KA1445AA_AS	United Kingdom	#76FF03	unknown	ST10717	SAL_EA7920AA	Europe	Homo sapiens; human	Human	Human	21827
SAL_KA1497AA_AS	United Kingdom	#76FF03	unknown	ST10667	SAL_EA7972AA	Europe	Homo sapiens; human	Human	Human	97237
SAL_KA1600AA_AS	United Kingdom	#76FF03	unknown	ST10583	SAL_EA8075AA	Europe	Homo sapiens; human	Human	Human	43963
SAL_SA0174AA_AS	United Kingdom	#76FF03	unknown	ST79570	SAL_JA1825AA	Europe	Unknown	Unknown	Unknown	8-21-20170161
SAL_TA1063AA_AS	United Kingdom	#76FF03	unknown	ST85149	SAL_JA7205AA	Europe	Unknown	Unknown	Unknown	10-21-20170354
SAL_TA2340AA_AS	United Kingdom	#76FF03	unknown	ST86754	SAL_JA8477AA	Europe	Unknown	Unknown	Unknown	11-27-20170404
SAL_TA9677AA_AS	United Kingdom	#76FF03	unknown	ST92148	SAL_KA3739AA	Europe	Unknown	Unknown	Unknown	15-5-20170523
SAL_VA7224AA_AS	United Kingdom	#76FF03	unknown	ST103137	SAL_LA5604AA	Europe	Unknown	Unknown	Unknown	20-27-20170803
SAL_VA8579AA_AS	United Kingdom	#76FF03	unknown	ST103571	SAL_LA6950AA	Europe	Unknown	Unknown	Unknown	22-17-20170890
SAL_WA4531AA_AS	United Kingdom	#76FF03	unknown	ST110203	SAL_MA2476AA	Europe	Unknown	Unknown	Unknown	25-17-20171034
SAL_YA4957AA_AS	United Kingdom	#76FF03	unknown	ST128849	SAL_NA6647AA	Europe	Unknown	Unknown	Unknown	02-11-18.8100030
SAL_YA8508AA_AS	United Kingdom	#76FF03	unknown	ST132707	SAL_NA9723AA	Europe	Unknown	Unknown	Unknown	6-5-8100096
SAL_QA5458AA_AS	United States	#FBC02D	unknown	ST73980	SAL_IA6312AA	North America	Age: 60-69; stool	Human	Human	PNUSAS008314
SAL_KA6361AA_AS	United States	#FBC02D	unknown	ST115415	SAL_FA2290AA	North America	Age: 10-19; stool	Human	Human	PNUSAS001714
SAL_QA9694AA_AS	United States	#FBC02D	unknown	ST77440	SAL_IA8944AA	North America	Unknown	Unknown	Unknown	PNUSAS004996
SAL_RA0137AA_AS	United States	#FBC02D	unknown	ST77740	SAL_IA9432AA	North America	Unknown	Unknown	Unknown	PNUSAS009453
SAL_RA1813AA_AS	United States	#FBC02D	unknown	ST78843	SAL_JA0296AA	North America	Unknown	Unknown	Unknown	PNUSAS009571
SAL_SA9905AA_AS	United States	#FBC02D	unknown	ST84673	SAL_JA5792AA	North America	Unknown	Unknown	Unknown	PNUSAS013327
SAL_EA5845AA_AS	United States	#FBC02D	unknown	ST36371	SAL_BA7407AA	North America	Unknown	Unknown	Unknown	2015K-0221
SAL_NA5695AA_AS	United States	#FBC02D	unknown	ST60405	SAL_HA2867AA	North America	Unknown	Unknown	Unknown	PNUSAS005027
SAL_TA8279AA_AS	United States	#FBC02D	unknown	ST91529	SAL_KA2331AA	North America	Unknown	Unknown	Unknown	PNUSAS016122
SAL_TA7652AA_AS	United States	#FBC02D	unknown	ST90730	SAL_KA2926AA	North America	Unknown	Unknown	Unknown	PNUSAS016876
SAL_UA2590AA_AS	United States	#FBC02D	unknown	ST94019	SAL_KA5682AA	North America	Unknown	Unknown	Unknown	2015AM-1645
SAL_UA8645AA_AS	United States	#FBC02D	unknown	ST99226	SAL_LA1074AA	North America	Unknown	Unknown	Unknown	PNUSAS021186
SAL_UA8641AA_AS	United States	#FBC02D	unknown	ST99228	SAL_LA1078AA	North America	Unknown	Unknown	Unknown	PNUSAS021183
SAL_VA5670AA_AS	United States	#FBC02D	unknown	ST118723	SAL_LA4187AA	North America	Unknown	Unknown	Unknown	PNUSAS020465
SAL_MA5574AA_AS	United States	#FBC02D	unknown	ST56555	SAL_GA7907AA	North America	Unknown	Unknown	Unknown	2014AM-1627
SAL_MA5564AA_AS	United States	#FBC02D	unknown	ST56549	SAL_GA7917AA	North America	Unknown	Unknown	Unknown	2014AM-3030
SAL_ZA8862AA_AS	Unknown	#FFFFFF	unknown	ST139806	SAL_OA7902AA	Unknown	non-human	Human	Human	wrz.45
SAL_ZA8861AA_AS	Unknown	#FFFFFF	unknown	ST139805	SAL_OA7903AA	Unknown	non-human	Human	Human	07AF4403
SAL_ZA8859AA_AS	Unknown	#FFFFFF	unknown	ST139807	SAL_OA7905AA	Unknown	non-human	Human	Human	08-KS6
SAL_ZA8858AA_AS	Unknown	#FFFFFF	unknown	ST139809	SAL_OA7906AA	Unknown	non-human	Human	Human	Emirats_06-02339
SAL_ZA8857AA_AS	Unknown	#FFFFFF	unknown	ST139810	SAL_OA7907AA	Unknown	non-human	Human	Human	BfR_05-04625
SAL_ZA8855AA_AS	Unknown	#FFFFFF	unknown	ST139811	SAL_OA7909AA	Unknown	non-human	Human	Human	Emirats_07-04654
SAL_ZA8854AA_AS	Unknown	#FFFFFF	unknown	ST139814	SAL_OA7910AA	Unknown	non-human	Human	Human	BfR_10-02979
SAL_ZA8849AA_AS	Unknown	#FFFFFF	unknown	ST139818	SAL_OA7915AA	Unknown	non-human	Human	Human	K_50
SAL_ZA8831AA_AS	Unknown	#FFFFFF	unknown	ST139789	SAL_OA7933AA	Unknown	non-human	Human	Human	12CEB4452
SAL_ZA8829AA_AS	Unknown	#FFFFFF	unknown	ST139790	SAL_OA7935AA	Unknown	non-human	Human	Human	201410673
SAL_ZA8827AA_AS	Unknown	#FFFFFF	unknown	ST187072	SAL_OA7937AA	Unknown	non-human	Human	Human	08-015
SAL_ZA8824AA_AS	Unknown	#FFFFFF	unknown	ST139793	SAL_OA7940AA	Unknown	non-human	Human	Human	201200082
SAL_ZA8823AA_AS	Unknown	#FFFFFF	unknown	ST139794	SAL_OA7941AA	Unknown	non-human	Human	Human	201118012
SAL_ZA8820AA_AS	Unknown	#FFFFFF	unknown	ST139797	SAL_OA7944AA	Unknown	non-human	Human	Human	98K
SAL_ZA8794AA_AS	Unknown	#FFFFFF	unknown	ST139780	SAL_OA7970AA	Unknown	non-human	Human	Human	BfR_10-02164
SAL_ZA8793AA_AS	Unknown	#FFFFFF	unknown	ST139781	SAL_OA7971AA	Unknown	non-human	Human	Human	1090_10
SAL_ZA8789AA_AS	Unknown	#FFFFFF	unknown	ST139752	SAL_OA7975AA	Unknown	non-human	Human	Human	201403560
SAL_ZA8788AA_AS	Unknown	#FFFFFF	unknown	ST139764	SAL_OA7976AA	Unknown	non-human	Human	Human	201403561
SAL_ZA8776AA_AS	Unknown	#FFFFFF	unknown	ST139737	SAL_OA7988AA	Unknown	non-human	Human	Human	ZM15-S1
SAL_ZA8773AA_AS	Unknown	#FFFFFF	unknown	ST139747	SAL_OA7991AA	Unknown	non-human	Human	Human	07-033
SAL_ZA8770AA_AS	Unknown	#FFFFFF	unknown	ST139739	SAL_OA7994AA	Unknown	non-human	Human	Human	AA280-S1
SAL_ZA8798AA_AS	Unknown	#FFFFFF	unknown	ST139759	SAL_OA7966AA	Unknown	Homo sapiens; urine	Human	Human	201700012
SAL_ZA8804AA_AS	Unknown	#FFFFFF	unknown	ST139775	SAL_OA7960AA	Unknown	Homo sapiens; stool	Human	Human	201611320
SAL_ZA8803AA_AS	Unknown	#FFFFFF	unknown	ST139777	SAL_OA7961AA	Unknown	Homo sapiens; stool	Human	Human	201611390
SAL_ZA8800AA_AS	Unknown	#FFFFFF	unknown	ST139778	SAL_OA7964AA	Unknown	Homo sapiens; stool	Human	Human	201611207
SAL_ZA8799AA_AS	Unknown	#FFFFFF	unknown	ST139779	SAL_OA7965AA	Unknown	Homo sapiens; stool	Human	Human	201611699
SAL_ZA8864AA_AS	Unknown	#FFFFFF	unknown	ST139852	SAL_OA7900AA	Unknown	Homo sapiens; human	Human	Human	201008911
SAL_ZA8863AA_AS	Unknown	#FFFFFF	unknown	ST139804	SAL_OA7901AA	Unknown	Homo sapiens; human	Human	Human	kwi.62
SAL_ZA8860AA_AS	Unknown	#FFFFFF	unknown	ST139808	SAL_OA7904AA	Unknown	Homo sapiens; human	Human	Human	201111973
SAL_ZA8856AA_AS	Unknown	#FFFFFF	unknown	ST139812	SAL_OA7908AA	Unknown	Homo sapiens; human	Human	Human	201205363
SAL_ZA8853AA_AS	Unknown	#FFFFFF	unknown	ST139813	SAL_OA7911AA	Unknown	Homo sapiens; human	Human	Human	201007503
SAL_ZA8852AA_AS	Unknown	#FFFFFF	unknown	ST139815	SAL_OA7912AA	Unknown	Homo sapiens; human	Human	Human	sie.07
SAL_ZA8851AA_AS	Unknown	#FFFFFF	unknown	ST139817	SAL_OA7913AA	Unknown	Homo sapiens; human	Human	Human	06-1060
SAL_ZA8850AA_AS	Unknown	#FFFFFF	unknown	ST139816	SAL_OA7914AA	Unknown	Homo sapiens; human	Human	Human	maj.60
SAL_ZA8848AA_AS	Unknown	#FFFFFF	unknown	ST139819	SAL_OA7916AA	Unknown	Homo sapiens; human	Human	Human	201007071
SAL_ZA8847AA_AS	Unknown	#FFFFFF	unknown	ST139820	SAL_OA7917AA	Unknown	Homo sapiens; human	Human	Human	05-1016
SAL_ZA8846AA_AS	Unknown	#FFFFFF	unknown	ST139821	SAL_OA7918AA	Unknown	Homo sapiens; human	Human	Human	201002378
SAL_ZA8845AA_AS	Unknown	#FFFFFF	unknown	ST139824	SAL_OA7919AA	Unknown	Homo sapiens; human	Human	Human	05-0520
SAL_ZA8844AA_AS	Unknown	#FFFFFF	unknown	ST139822	SAL_OA7920AA	Unknown	Homo sapiens; human	Human	Human	kwi.34
SAL_ZA8843AA_AS	Unknown	#FFFFFF	unknown	ST139823	SAL_OA7921AA	Unknown	Homo sapiens; human	Human	Human	80-11-252-4482
SAL_ZA8842AA_AS	Unknown	#FFFFFF	unknown	ST139825	SAL_OA7922AA	Unknown	Homo sapiens; human	Human	Human	kwi.49
SAL_ZA8841AA_AS	Unknown	#FFFFFF	unknown	ST139826	SAL_OA7923AA	Unknown	Homo sapiens; human	Human	Human	05-1199
SAL_ZA8840AA_AS	Unknown	#FFFFFF	unknown	ST139783	SAL_OA7924AA	Unknown	Homo sapiens; human	Human	Human	97-11473
SAL_ZA8839AA_AS	Unknown	#FFFFFF	unknown	ST139782	SAL_OA7925AA	Unknown	Homo sapiens; human	Human	Human	sty.00
SAL_ZA8838AA_AS	Unknown	#FFFFFF	unknown	ST139784	SAL_OA7926AA	Unknown	Homo sapiens; human	Human	Human	201007469
SAL_ZA8837AA_AS	Unknown	#FFFFFF	unknown	ST139827	SAL_OA7927AA	Unknown	Homo sapiens; human	Human	Human	maj.80
SAL_ZA8836AA_AS	Unknown	#FFFFFF	unknown	ST139785	SAL_OA7928AA	Unknown	Homo sapiens; human	Human	Human	maj.90
SAL_ZA8835AA_AS	Unknown	#FFFFFF	unknown	ST139829	SAL_OA7929AA	Unknown	Homo sapiens; human	Human	Human	H08148185
SAL_ZA8834AA_AS	Unknown	#FFFFFF	unknown	ST139828	SAL_OA7930AA	Unknown	Homo sapiens; human	Human	Human	07-1511
SAL_ZA8833AA_AS	Unknown	#FFFFFF	unknown	ST139787	SAL_OA7931AA	Unknown	Homo sapiens; human	Human	Human	sie.18
SAL_ZA8832AA_AS	Unknown	#FFFFFF	unknown	ST139786	SAL_OA7932AA	Unknown	Homo sapiens; human	Human	Human	201301062
SAL_ZA8830AA_AS	Unknown	#FFFFFF	unknown	ST139788	SAL_OA7934AA	Unknown	Homo sapiens; human	Human	Human	201005456
SAL_ZA8828AA_AS	Unknown	#FFFFFF	unknown	ST142317	SAL_OA7936AA	Unknown	Homo sapiens; human	Human	Human	sie.05
SAL_ZA8826AA_AS	Unknown	#FFFFFF	unknown	ST142318	SAL_OA7938AA	Unknown	Homo sapiens; human	Human	Human	201000720
SAL_ZA8822AA_AS	Unknown	#FFFFFF	unknown	ST139795	SAL_OA7942AA	Unknown	Homo sapiens; human	Human	Human	Ken201502958
SAL_ZA8821AA_AS	Unknown	#FFFFFF	unknown	ST139796	SAL_OA7943AA	Unknown	Homo sapiens; human	Human	Human	Ken201512058
SAL_ZA8819AA_AS	Unknown	#FFFFFF	unknown	ST139798	SAL_OA7945AA	Unknown	Homo sapiens; human	Human	Human	sty.66
SAL_ZA8818AA_AS	Unknown	#FFFFFF	unknown	ST139799	SAL_OA7946AA	Unknown	Homo sapiens; human	Human	Human	201202458
SAL_ZA8815AA_AS	Unknown	#FFFFFF	unknown	ST139801	SAL_OA7949AA	Unknown	Homo sapiens; human	Human	Human	93-6429
SAL_ZA8814AA_AS	Unknown	#FFFFFF	unknown	ST139802	SAL_OA7950AA	Unknown	Homo sapiens; human	Human	Human	wrz.22
SAL_ZA8812AA_AS	Unknown	#FFFFFF	unknown	ST139768	SAL_OA7952AA	Unknown	Homo sapiens; human	Human	Human	lut.66
SAL_ZA8811AA_AS	Unknown	#FFFFFF	unknown	ST139769	SAL_OA7953AA	Unknown	Homo sapiens; human	Human	Human	maj.31
SAL_ZA8810AA_AS	Unknown	#FFFFFF	unknown	ST139770	SAL_OA7954AA	Unknown	Homo sapiens; human	Human	Human	kwi.67
SAL_ZA8809AA_AS	Unknown	#FFFFFF	unknown	ST139771	SAL_OA7955AA	Unknown	Homo sapiens; human	Human	Human	201302105
SAL_ZA8808AA_AS	Unknown	#FFFFFF	unknown	ST139772	SAL_OA7956AA	Unknown	Homo sapiens; human	Human	Human	201100664
SAL_ZA8807AA_AS	Unknown	#FFFFFF	unknown	ST139773	SAL_OA7957AA	Unknown	Homo sapiens; human	Human	Human	201000305
SAL_ZA8806AA_AS	Unknown	#FFFFFF	unknown	ST139774	SAL_OA7958AA	Unknown	Homo sapiens; human	Human	Human	05-0236
SAL_ZA8805AA_AS	Unknown	#FFFFFF	unknown	ST139776	SAL_OA7959AA	Unknown	Homo sapiens; human	Human	Human	201008929
SAL_ZA8802AA_AS	Unknown	#FFFFFF	unknown	ST139756	SAL_OA7962AA	Unknown	Homo sapiens; human	Human	Human	201203105
SAL_ZA8801AA_AS	Unknown	#FFFFFF	unknown	ST139757	SAL_OA7963AA	Unknown	Homo sapiens; human	Human	Human	201008553
SAL_ZA8797AA_AS	Unknown	#FFFFFF	unknown	ST139758	SAL_OA7967AA	Unknown	Homo sapiens; human	Human	Human	201403558
SAL_ZA8796AA_AS	Unknown	#FFFFFF	unknown	ST139760	SAL_OA7968AA	Unknown	Homo sapiens; human	Human	Human	201403559
SAL_ZA8795AA_AS	Unknown	#FFFFFF	unknown	ST139761	SAL_OA7969AA	Unknown	Homo sapiens; human	Human	Human	201403557
SAL_ZA8792AA_AS	Unknown	#FFFFFF	unknown	ST139762	SAL_OA7972AA	Unknown	Homo sapiens; human	Human	Human	201101683
SAL_ZA8791AA_AS	Unknown	#FFFFFF	unknown	ST139763	SAL_OA7973AA	Unknown	Homo sapiens; human	Human	Human	201106348
SAL_ZA8790AA_AS	Unknown	#FFFFFF	unknown	ST139751	SAL_OA7974AA	Unknown	Homo sapiens; human	Human	Human	80-11-227-5139
SAL_ZA8787AA_AS	Unknown	#FFFFFF	unknown	ST139765	SAL_OA7977AA	Unknown	Homo sapiens; human	Human	Human	sty.61
SAL_ZA8786AA_AS	Unknown	#FFFFFF	unknown	ST139753	SAL_OA7978AA	Unknown	Homo sapiens; human	Human	Human	201007297
SAL_ZA8785AA_AS	Unknown	#FFFFFF	unknown	ST139754	SAL_OA7979AA	Unknown	Homo sapiens; human	Human	Human	94-3543
SAL_ZA8784AA_AS	Unknown	#FFFFFF	unknown	ST139766	SAL_OA7980AA	Unknown	Homo sapiens; human	Human	Human	lut.75
SAL_ZA8783AA_AS	Unknown	#FFFFFF	unknown	ST139767	SAL_OA7981AA	Unknown	Homo sapiens; human	Human	Human	97-6819
SAL_ZA8782AA_AS	Unknown	#FFFFFF	unknown	ST139742	SAL_OA7982AA	Unknown	Homo sapiens; human	Human	Human	96-11313
SAL_ZA8781AA_AS	Unknown	#FFFFFF	unknown	ST139743	SAL_OA7983AA	Unknown	Homo sapiens; human	Human	Human	17-85
SAL_ZA8779AA_AS	Unknown	#FFFFFF	unknown	ST139746	SAL_OA7985AA	Unknown	Homo sapiens; human	Human	Human	00-1059
SAL_ZA8778AA_AS	Unknown	#FFFFFF	unknown	ST139745	SAL_OA7986AA	Unknown	Homo sapiens; human	Human	Human	lut.41
SAL_ZA8775AA_AS	Unknown	#FFFFFF	unknown	ST139738	SAL_OA7989AA	Unknown	Homo sapiens; human	Human	Human	sie.79
SAL_ZA8774AA_AS	Unknown	#FFFFFF	unknown	ST139755	SAL_OA7990AA	Unknown	Homo sapiens; human	Human	Human	lip.91
SAL_ZA8772AA_AS	Unknown	#FFFFFF	unknown	ST139748	SAL_OA7992AA	Unknown	Homo sapiens; human	Human	Human	201207374
SAL_ZA8771AA_AS	Unknown	#FFFFFF	unknown	ST139749	SAL_OA7993AA	Unknown	Homo sapiens; human	Human	Human	80-11-309-2385
SAL_HB0018AA_AS	Unknown	#FFFFFF	unknown	ST195523	SAL_OA7995AA	Unknown	Homo sapiens; human	Human	Human	201001922
SAL_ZA8768AA_AS	Unknown	#FFFFFF	unknown	ST139711	SAL_OA7996AA	Unknown	Homo sapiens; human	Human	Human	wrz.91
SAL_ZA8825AA_AS	Unknown	#FFFFFF	unknown	ST139792	SAL_OA7939AA	Unknown	`; non-human	Human	Human	DGM33-S1
SAL_QB2810AA_AS	Unknown	#FFFFFF	unknown	ST247590	SAL_ZA0976AA	Unknown	Unknown	Unknown	Unknown	158957
SAL_QB2827AA_AS	Unknown	#FFFFFF	unknown	ST247605	SAL_ZA0993AA	Unknown	Unknown	Unknown	Unknown	158913
SAL_QB2836AA_AS	Unknown	#FFFFFF	unknown	ST247624	SAL_ZA1000AA	Unknown	Unknown	Unknown	Unknown	160196
SAL_QB2842AA_AS	Unknown	#FFFFFF	unknown	ST247568	SAL_ZA1004AA	Unknown	Unknown	Unknown	Unknown	162744
SAL_NC8896AA_AS	Unknown	#FFFFFF	unknown	ST314864	SAL_GB6475AA	Unknown	Unknown	Unknown	Unknown	JST10
SAL_NA6448AA_AS	Unknown	#FFFFFF	unknown	ST61428	SAL_HA2162AA	Unknown	Unknown	Unknown	Unknown	S02894-15
SAL_NA6447AA_AS	Unknown	#FFFFFF	unknown	ST61429	SAL_HA2163AA	Unknown	Unknown	Unknown	Unknown	L03323-15
SAL_NA6405AA_AS	Unknown	#FFFFFF	unknown	ST61239	SAL_HA2205AA	Unknown	Unknown	Unknown	Unknown	S05112-15
SAL_NA6404AA_AS	Unknown	#FFFFFF	unknown	ST61238	SAL_HA2206AA	Unknown	Unknown	Unknown	Unknown	S05111-15
SAL_NA6403AA_AS	Unknown	#FFFFFF	unknown	ST61240	SAL_HA2207AA	Unknown	Unknown	Unknown	Unknown	S05110-15
SAL_NA6402AA_AS	Unknown	#FFFFFF	unknown	ST61242	SAL_HA2208AA	Unknown	Unknown	Unknown	Unknown	S05109-15
SAL_NA6398AA_AS	Unknown	#FFFFFF	unknown	ST61243	SAL_HA2212AA	Unknown	Unknown	Unknown	Unknown	S02840-15
SAL_NA6391AA_AS	Unknown	#FFFFFF	unknown	ST61251	SAL_HA2219AA	Unknown	Unknown	Unknown	Unknown	S05106-15
SAL_NA6336AA_AS	Unknown	#FFFFFF	unknown	ST61198	SAL_HA2274AA	Unknown	Unknown	Unknown	Unknown	S02928-15
SAL_NA6335AA_AS	Unknown	#FFFFFF	unknown	ST61144	SAL_HA2275AA	Unknown	Unknown	Unknown	Unknown	S02927-15
SAL_NA6334AA_AS	Unknown	#FFFFFF	unknown	ST61205	SAL_HA2276AA	Unknown	Unknown	Unknown	Unknown	S02926-15
SAL_NA6333AA_AS	Unknown	#FFFFFF	unknown	ST61143	SAL_HA2277AA	Unknown	Unknown	Unknown	Unknown	S02925-15
SAL_NA6332AA_AS	Unknown	#FFFFFF	unknown	ST61208	SAL_HA2278AA	Unknown	Unknown	Unknown	Unknown	S02924-15
SAL_NA6331AA_AS	Unknown	#FFFFFF	unknown	ST61147	SAL_HA2279AA	Unknown	Unknown	Unknown	Unknown	S02923-15
SAL_NA6328AA_AS	Unknown	#FFFFFF	unknown	ST61149	SAL_HA2282AA	Unknown	Unknown	Unknown	Unknown	S02922-15
SAL_NA6327AA_AS	Unknown	#FFFFFF	unknown	ST61150	SAL_HA2283AA	Unknown	Unknown	Unknown	Unknown	S02921-15
SAL_NA6326AA_AS	Unknown	#FFFFFF	unknown	ST61151	SAL_HA2284AA	Unknown	Unknown	Unknown	Unknown	S02920-15
SAL_NA6325AA_AS	Unknown	#FFFFFF	unknown	ST61152	SAL_HA2285AA	Unknown	Unknown	Unknown	Unknown	S02919-15
SAL_NA6324AA_AS	Unknown	#FFFFFF	unknown	ST61155	SAL_HA2286AA	Unknown	Unknown	Unknown	Unknown	S02917-15
SAL_NA6323AA_AS	Unknown	#FFFFFF	unknown	ST61125	SAL_HA2287AA	Unknown	Unknown	Unknown	Unknown	S02916-15
SAL_NA6322AA_AS	Unknown	#FFFFFF	unknown	ST61126	SAL_HA2288AA	Unknown	Unknown	Unknown	Unknown	S02915-15
SAL_NA6321AA_AS	Unknown	#FFFFFF	unknown	ST61129	SAL_HA2289AA	Unknown	Unknown	Unknown	Unknown	S02914-15
SAL_NA6320AA_AS	Unknown	#FFFFFF	unknown	ST61127	SAL_HA2290AA	Unknown	Unknown	Unknown	Unknown	S02913-15
SAL_NA6319AA_AS	Unknown	#FFFFFF	unknown	ST61128	SAL_HA2291AA	Unknown	Unknown	Unknown	Unknown	S02912-15
SAL_NA6318AA_AS	Unknown	#FFFFFF	unknown	ST61133	SAL_HA2292AA	Unknown	Unknown	Unknown	Unknown	S02911-15
SAL_NA6317AA_AS	Unknown	#FFFFFF	unknown	ST61131	SAL_HA2293AA	Unknown	Unknown	Unknown	Unknown	S02910-15
SAL_NA6316AA_AS	Unknown	#FFFFFF	unknown	ST61132	SAL_HA2294AA	Unknown	Unknown	Unknown	Unknown	S02909-15
SAL_NA6315AA_AS	Unknown	#FFFFFF	unknown	ST61018	SAL_HA2295AA	Unknown	Unknown	Unknown	Unknown	S02908-15
SAL_NA6314AA_AS	Unknown	#FFFFFF	unknown	ST61017	SAL_HA2296AA	Unknown	Unknown	Unknown	Unknown	S02907-15
SAL_NA6313AA_AS	Unknown	#FFFFFF	unknown	ST61019	SAL_HA2297AA	Unknown	Unknown	Unknown	Unknown	S02906-15
SAL_NA6312AA_AS	Unknown	#FFFFFF	unknown	ST61022	SAL_HA2298AA	Unknown	Unknown	Unknown	Unknown	S02905-15
SAL_NA6311AA_AS	Unknown	#FFFFFF	unknown	ST61199	SAL_HA2299AA	Unknown	Unknown	Unknown	Unknown	S02904-15
SAL_NA6310AA_AS	Unknown	#FFFFFF	unknown	ST61200	SAL_HA2300AA	Unknown	Unknown	Unknown	Unknown	S02903-15
SAL_NA6309AA_AS	Unknown	#FFFFFF	unknown	ST61201	SAL_HA2301AA	Unknown	Unknown	Unknown	Unknown	S02902-15
SAL_NA6308AA_AS	Unknown	#FFFFFF	unknown	ST61202	SAL_HA2302AA	Unknown	Unknown	Unknown	Unknown	S02901-15
SAL_NA6307AA_AS	Unknown	#FFFFFF	unknown	ST61154	SAL_HA2303AA	Unknown	Unknown	Unknown	Unknown	S02900-15
SAL_NA6306AA_AS	Unknown	#FFFFFF	unknown	ST61153	SAL_HA2304AA	Unknown	Unknown	Unknown	Unknown	S02899-15
SAL_NA6305AA_AS	Unknown	#FFFFFF	unknown	ST61156	SAL_HA2305AA	Unknown	Unknown	Unknown	Unknown	S02898-15
SAL_NA6304AA_AS	Unknown	#FFFFFF	unknown	ST61157	SAL_HA2306AA	Unknown	Unknown	Unknown	Unknown	S02897-15
SAL_NA6303AA_AS	Unknown	#FFFFFF	unknown	ST61207	SAL_HA2307AA	Unknown	Unknown	Unknown	Unknown	S02896-15
SAL_NA6301AA_AS	Unknown	#FFFFFF	unknown	ST61204	SAL_HA2309AA	Unknown	Unknown	Unknown	Unknown	S02893-15
SAL_NA6300AA_AS	Unknown	#FFFFFF	unknown	ST61203	SAL_HA2310AA	Unknown	Unknown	Unknown	Unknown	S02892-15
SAL_NA6299AA_AS	Unknown	#FFFFFF	unknown	ST61210	SAL_HA2311AA	Unknown	Unknown	Unknown	Unknown	S02891-15
SAL_NA6298AA_AS	Unknown	#FFFFFF	unknown	ST61211	SAL_HA2312AA	Unknown	Unknown	Unknown	Unknown	S02890-15
SAL_NA6297AA_AS	Unknown	#FFFFFF	unknown	ST61020	SAL_HA2313AA	Unknown	Unknown	Unknown	Unknown	S02889-15
SAL_NA6296AA_AS	Unknown	#FFFFFF	unknown	ST61021	SAL_HA2314AA	Unknown	Unknown	Unknown	Unknown	S02888-15
SAL_NA6295AA_AS	Unknown	#FFFFFF	unknown	ST61209	SAL_HA2315AA	Unknown	Unknown	Unknown	Unknown	S02887-15
SAL_NA6294AA_AS	Unknown	#FFFFFF	unknown	ST61212	SAL_HA2316AA	Unknown	Unknown	Unknown	Unknown	S02886-15
SAL_NA6293AA_AS	Unknown	#FFFFFF	unknown	ST61023	SAL_HA2317AA	Unknown	Unknown	Unknown	Unknown	S02885-15
SAL_NA6292AA_AS	Unknown	#FFFFFF	unknown	ST61025	SAL_HA2318AA	Unknown	Unknown	Unknown	Unknown	S02884-15
SAL_NA6291AA_AS	Unknown	#FFFFFF	unknown	ST61159	SAL_HA2319AA	Unknown	Unknown	Unknown	Unknown	S02883-15
SAL_NA6290AA_AS	Unknown	#FFFFFF	unknown	ST61158	SAL_HA2320AA	Unknown	Unknown	Unknown	Unknown	S02882-15
SAL_NA6289AA_AS	Unknown	#FFFFFF	unknown	ST61135	SAL_HA2321AA	Unknown	Unknown	Unknown	Unknown	S02881-15
SAL_NA6288AA_AS	Unknown	#FFFFFF	unknown	ST61134	SAL_HA2322AA	Unknown	Unknown	Unknown	Unknown	S02880-15
SAL_NA6287AA_AS	Unknown	#FFFFFF	unknown	ST63444	SAL_HA2323AA	Unknown	Unknown	Unknown	Unknown	S02879-15
SAL_NA6286AA_AS	Unknown	#FFFFFF	unknown	ST63446	SAL_HA2324AA	Unknown	Unknown	Unknown	Unknown	S02878-15
SAL_NA6285AA_AS	Unknown	#FFFFFF	unknown	ST61024	SAL_HA2325AA	Unknown	Unknown	Unknown	Unknown	S02877-15
SAL_NA6284AA_AS	Unknown	#FFFFFF	unknown	ST61026	SAL_HA2326AA	Unknown	Unknown	Unknown	Unknown	S02876-15
SAL_NA6283AA_AS	Unknown	#FFFFFF	unknown	ST63447	SAL_HA2327AA	Unknown	Unknown	Unknown	Unknown	S02875-15
SAL_NA6282AA_AS	Unknown	#FFFFFF	unknown	ST63448	SAL_HA2328AA	Unknown	Unknown	Unknown	Unknown	S02874-15
SAL_NA6281AA_AS	Unknown	#FFFFFF	unknown	ST63445	SAL_HA2329AA	Unknown	Unknown	Unknown	Unknown	S02873-15
SAL_NA6280AA_AS	Unknown	#FFFFFF	unknown	ST63449	SAL_HA2330AA	Unknown	Unknown	Unknown	Unknown	S02872-15
SAL_NA6279AA_AS	Unknown	#FFFFFF	unknown	ST63450	SAL_HA2331AA	Unknown	Unknown	Unknown	Unknown	S02871-15
SAL_NA6278AA_AS	Unknown	#FFFFFF	unknown	ST63453	SAL_HA2332AA	Unknown	Unknown	Unknown	Unknown	S02870-15
SAL_NA6277AA_AS	Unknown	#FFFFFF	unknown	ST63451	SAL_HA2333AA	Unknown	Unknown	Unknown	Unknown	S02869-15
SAL_NA6276AA_AS	Unknown	#FFFFFF	unknown	ST63452	SAL_HA2334AA	Unknown	Unknown	Unknown	Unknown	S02868-15
SAL_NA6275AA_AS	Unknown	#FFFFFF	unknown	ST63454	SAL_HA2335AA	Unknown	Unknown	Unknown	Unknown	S02867-15
SAL_NA6273AA_AS	Unknown	#FFFFFF	unknown	ST63456	SAL_HA2336AA	Unknown	Unknown	Unknown	Unknown	S02866-15
SAL_NA6815AA_AS	Unknown	#FFFFFF	unknown	ST61738	SAL_HA2337AA	Unknown	Unknown	Unknown	Unknown	S02845-15
SAL_NA6271AA_AS	Unknown	#FFFFFF	unknown	ST63457	SAL_HA2338AA	Unknown	Unknown	Unknown	Unknown	S02844-15
SAL_NA6814AA_AS	Unknown	#FFFFFF	unknown	ST61741	SAL_HA2339AA	Unknown	Unknown	Unknown	Unknown	S02843-15
SAL_NA6269AA_AS	Unknown	#FFFFFF	unknown	ST61027	SAL_HA2340AA	Unknown	Unknown	Unknown	Unknown	S02842-15
SAL_NA6268AA_AS	Unknown	#FFFFFF	unknown	ST63458	SAL_HA2341AA	Unknown	Unknown	Unknown	Unknown	S02841-15
SAL_NA6254AA_AS	Unknown	#FFFFFF	unknown	ST61028	SAL_HA2355AA	Unknown	Unknown	Unknown	Unknown	L03902-15
SAL_NA6241AA_AS	Unknown	#FFFFFF	unknown	ST63479	SAL_HA2368AA	Unknown	Unknown	Unknown	Unknown	L00876-15
SAL_LA5243AA_AS	Unknown	#FFFFFF	unknown	ST48323	SAL_GA2690AA	Unknown	Unknown	Unknown	Unknown	58-5818
SAL_LA5985AA_AS	Unknown	#FFFFFF	unknown	ST48927	SAL_GA3483AA	Unknown	Unknown	Unknown	Unknown	BCW_2895
SAL_RA9328AA_AS	Unknown	#FFFFFF	unknown	ST79659	SAL_JA1111AA	Unknown	Unknown	Unknown	Unknown	PNUSAS011244
SAL_TA2680AA_AS	Unknown	#FFFFFF	unknown	ST87158	SAL_JA8490AA	Unknown	Unknown	Unknown	Unknown	PNUSAS014678
SAL_JC6437AA_AS	Unknown	#FFFFFF	unknown	ST296308	SAL_DB8645AA	Unknown	Unknown	Unknown	Unknown	PIR02318
SAL_JC6417AA_AS	Unknown	#FFFFFF	unknown	ST296337	SAL_DB8665AA	Unknown	Unknown	Unknown	Unknown	PIR02307
SAL_ZA8817AA_AS	Unknown	#FFFFFF	unknown	ST139800	SAL_OA7947AA	Unknown	Unknown	Unknown	Unknown	201005120
SAL_LA5869AA_AS	Taiwan	#D19275	2000	ST50878	SAL_GA3599AA	Asia	Homo sapiens; human	Human	Human	BCW_2716
SAL_LA3182AA_AS	United Arab Emirates	#D19275	2001	ST46481	SAL_FA7730AA	Asia	cor and cumin mix	Food	Plant	FDA148218
SAL_MA6877AA_AS	Egypt	#FF6699	2001	ST57191	SAL_GA8503AA	Africa	Basil	Environment	Plant	FDA127066
SAL_MA7813AA_AS	Egypt	#FF6699	2001	ST57940	SAL_GA9241AA	Africa	Basil	Environment	Plant	FDA142734
SAL_LA9606AA_AS	Egypt	#FF6699	2002	ST52314	SAL_FA9714AA	Africa	okra	Environment	Plant	FDA185849
SAL_OA4821AA_AS	Egypt	#FF6699	2002	ST64036	SAL_HA2647AA	Africa	Basil	Environment	Plant	FDA164577-2
SAL_JA0788AA_AS	Indonesia	#CC0066	2003	ST41892	SAL_BA0793AA	Asia	raw scarlet snapper	ND	ND/Others	FDA237283
SAL_MA5184AA_AS	United States	#FBC02D	2003	ST56356	SAL_GA7606AA	North America	Bos taurus; Milk filter (dairy cow farm)	Food	Bovine	ARS-CC938
SAL_FC0068AA_AS	United States	#FBC02D	2003	ST282062	SAL_CB8503AA	North America	bovine	Livestock	Bovine	CVM 31305
SAL_FA1424AA_AS	United States	#FBC02D	2003	ST24663	SAL_DA1567AA	North America	ground turkey	Poultry	Poultry	NY-30440
SAL_FA4174AA_AS	United States	#FBC02D	2003	ST20419	SAL_DA6552AA	North America	ground turkey	Poultry	Poultry	WAPHL-SAL-A00405
SAL_VB6023AA_AS	Ireland	#00E676	2004	ST264446	SAL_BB1575AA	Europe	Faeces	Human	Human	MC_04-0765
SAL_VB6054AA_AS	Northern Ireland	#CCFF90	2004	ST264485	SAL_BB1544AA	Europe	Faeces	Human	Human	JM_04/132
SAL_PA2709AA_AS	United States	#FBC02D	2004	ST65527	SAL_HA7324AA	North America	Homo sapiens; feces	Human	Human	PU61
SAL_WB7636AA_AS	Ireland	#00E676	2005	ST269324	SAL_BB5931AA	Europe	Faeces	Human	Human	MC_05-0387
SAL_BB9671AA_AS	Switzerland	#3333CC	2005	ST158802	SAL_QA8123AA	Europe	Homo sapiens; urine	Human	Human	N05-1946
SAL_BB9673AA_AS	Switzerland	#3333CC	2005	ST158831	SAL_QA8121AA	Europe	Homo sapiens; feces	Human	Human	N05-0863
SAL_BB9672AA_AS	Switzerland	#3333CC	2005	ST158799	SAL_QA8122AA	Europe	Homo sapiens; feces	Human	Human	N05-1087
SAL_BB9670AA_AS	Switzerland	#3333CC	2005	ST158800	SAL_QA8124AA	Europe	Homo sapiens; feces	Human	Human	N05-2240
SAL_FA0890AA_AS	Indonesia	#CC0066	2005	ST25882	SAL_DA0087AA	Asia	tuna cubes	Aquatic Animal	Fish	FDA319164
SAL_OB4333AA_AS	Taiwan	#D19275	2005	ST240729	SAL_YA4874AA	Asia	Unknown	Human	Human	NC05.396
SAL_EA9973AA_AS	United States	#FBC02D	2005	ST27141	SAL_CA8683AA	North America	ground turkey	Poultry	Poultry	FL-NRM127
SAL_EA3591AA_AS	Mexico	#FDD835	2005	ST40876	SAL_BA2017AA	North America	shelled pecans	Environment	Plant	FDA354917
SAL_FA0321AA_AS	Egypt	#FF6699	2005	ST26680	SAL_CA9194AA	Africa	fennel	Environment	Plant	FDA339958
SAL_JA9956AA_AS	Ethiopia	#FF99FF	2005	ST12067	SAL_EA6438AA	Africa	bovine meat food product:foodon_00001134; beef; bovine meat	Food	Bovine	CFSAN031557
SAL_JA9952AA_AS	Ethiopia	#FF99FF	2005	ST12061	SAL_EA6434AA	Africa	swine tongue	Livestock	Swine	CFSAN031565
SAL_JA9953AA_AS	Ethiopia	#FF99FF	2005	ST12054	SAL_EA6435AA	Africa	swine tongue	Livestock	Swine	CFSAN031570
SAL_JA9960AA_AS	Ethiopia	#FF99FF	2005	ST12056	SAL_EA6442AA	Africa	swine muscle	Livestock	Swine	CFSAN031569
SAL_JA9964AA_AS	Ethiopia	#FF99FF	2005	ST12050	SAL_EA6446AA	Africa	swine lymph node	Livestock	Swine	CFSAN031561
SAL_KA0197AA_AS	Ethiopia	#FF99FF	2005	ST11834	SAL_EA6679AA	Africa	swine lymph node	Livestock	Swine	CFSAN031568
SAL_KA0198AA_AS	Ethiopia	#FF99FF	2005	ST11830	SAL_EA6680AA	Africa	swine lymph node	Livestock	Swine	CFSAN031563
SAL_JA9955AA_AS	Ethiopia	#FF99FF	2005	ST12066	SAL_EA6437AA	Africa	swine liver	Livestock	Swine	CFSAN031567
SAL_JA9959AA_AS	Ethiopia	#FF99FF	2005	ST12059	SAL_EA6441AA	Africa	swine liver	Livestock	Swine	CFSAN031564
SAL_JA9958AA_AS	Ethiopia	#FF99FF	2005	ST12060	SAL_EA6440AA	Africa	swine carcass	Livestock	Swine	CFSAN031562
SAL_JA9954AA_AS	Ethiopia	#FF99FF	2005	ST12064	SAL_EA6436AA	Africa	swine caecum	Livestock	Swine	CFSAN031560
SAL_JA9961AA_AS	Ethiopia	#FF99FF	2005	ST12063	SAL_EA6443AA	Africa	swine caecum	Livestock	Swine	CFSAN031559
SAL_JA9965AA_AS	Ethiopia	#FF99FF	2005	ST12055	SAL_EA6447AA	Africa	swine caecum	Livestock	Swine	CFSAN031566
SAL_JA9963AA_AS	Ethiopia	#FF99FF	2005	ST12058	SAL_EA6445AA	Africa	chiken carcass	ND	ND/Others	CFSAN031556
SAL_KA0199AA_AS	Ethiopia	#FF99FF	2005	ST11853	SAL_EA6681AA	Africa	chiken carcass	ND	ND/Others	CFSAN031558
SAL_WB8453AA_AS	Ireland	#00E676	2006	ST270130	SAL_BB5125AA	Europe	Faeces	Human	Human	MC_06-0242
SAL_BB9669AA_AS	Switzerland	#3333CC	2006	ST158801	SAL_QA8125AA	Europe	Homo sapiens; urine	Human	Human	N06-0385
SAL_CB0750AA_AS	Switzerland	#3333CC	2006	ST160014	SAL_QA9229AA	Europe	Homo sapiens; urine	Human	Human	N06-1791
SAL_BB9666AA_AS	Switzerland	#3333CC	2006	ST158806	SAL_QA8128AA	Europe	Homo sapiens; ulcus foot	Human	Human	N06-1353
SAL_BB9674AA_AS	Switzerland	#3333CC	2006	ST158798	SAL_QA8120AA	Europe	Homo sapiens; feces	Human	Human	N06-1925
SAL_BB9668AA_AS	Switzerland	#3333CC	2006	ST158803	SAL_QA8126AA	Europe	Homo sapiens; feces	Human	Human	N06-0568
SAL_CB0749AA_AS	Switzerland	#3333CC	2006	ST160015	SAL_QA9230AA	Europe	Homo sapiens; feces	Human	Human	N06-1287
SAL_CB0748AA_AS	Switzerland	#3333CC	2006	ST159998	SAL_QA9231AA	Europe	Homo sapiens; feces	Human	Human	N06-0239
SAL_BB9667AA_AS	Switzerland	#3333CC	2006	ST158804	SAL_QA8127AA	Europe	Homo sapiens; blood	Human	Human	N06-0620
SAL_PA2722AA_AS	United States	#FBC02D	2006	ST65513	SAL_HA7311AA	North America	Homo sapiens; feces	Human	Human	PU100
SAL_BA2558AA_AS	United States	#FBC02D	2006	ST37056	SAL_BA6553AA	North America	ground turkey	Poultry	Poultry	WAPHL_SAL-A00748
SAL_BB9679AA_AS	Switzerland	#3333CC	2007	ST158829	SAL_QA8115AA	Europe	Homo sapiens; urine	Human	Human	N07-0242
SAL_BB9678AA_AS	Switzerland	#3333CC	2007	ST158795	SAL_QA8116AA	Europe	Homo sapiens; urine	Human	Human	N07-0248
SAL_BB9683AA_AS	Switzerland	#3333CC	2007	ST158857	SAL_QA8111AA	Europe	Homo sapiens; feces	Human	Human	N07-2053
SAL_BB9682AA_AS	Switzerland	#3333CC	2007	ST158826	SAL_QA8112AA	Europe	Homo sapiens; feces	Human	Human	N07-2075
SAL_VB6366AA_AS	Northern Ireland	#CCFF90	2007	ST264788	SAL_BB1232AA	Europe	Faeces	Human	Human	JM_07/24
SAL_EA6324AA_AS	United States	#FBC02D	2007	ST35407	SAL_BA8772AA	North America	1 OPENED BAG - SELL BY 11/01/07	Environment	Soil/Dust	NY_BAC0700005474
SAL_FA0187AA_AS	United States	#FBC02D	2007	ST26839	SAL_CA9016AA	North America	beef food product:foodon_00001041; beef; beef	Food	Bovine	OSF027516
SAL_FA0191AA_AS	United States	#FBC02D	2007	ST26838	SAL_CA9021AA	North America	beef food product:foodon_00001041; beef; beef	Food	Bovine	OSF027526
SAL_BA4423AA_AS	United States	#FBC02D	2007	ST26834	SAL_CA9025AA	North America	beef food product:foodon_00001041; beef; beef	Food	Bovine	OSF027517
SAL_FA0195AA_AS	United States	#FBC02D	2007	ST26826	SAL_CA9031AA	North America	beef food product:foodon_00001041; beef; beef	Food	Bovine	OSF027525
SAL_FC5451AA_AS	United States	#FBC02D	2007	ST282822	SAL_CB9073AA	North America	Equus ferus caballus; feces	Livestock	Bovine	49
SAL_EA6397AA_AS	United States	#FBC02D	2007	ST35267	SAL_BA8927AA	North America	Bovine (carcass)	Livestock	Bovine	OSF005713
SAL_EA6406AA_AS	United States	#FBC02D	2007	ST35253	SAL_BA8942AA	North America	Bovine (carcass)	Livestock	Bovine	OSF005705
SAL_EA6414AA_AS	United States	#FBC02D	2007	ST35250	SAL_BA8952AA	North America	Bovine (carcass)	Livestock	Bovine	OSF005700
SAL_FA4588AA_AS	United States	#FBC02D	2007	ST19671	SAL_DA7386AA	North America	ground chuck:foodon_00002929; beef; ground chuck	ND	ND/Others	VA_WGS-00210
SAL_EA5018AA_AS	Mexico	#FDD835	2007	ST37931	SAL_BA5461AA	North America	protein:foodon_03420236, soybean (whole):foodon_03301415; beans, seeds; soybean protein	Food	Plant	FDA439591
SAL_LA5870AA_AS	China	#FF00CC	2007	ST48830	SAL_GA3598AA	Asia	Homo sapiens; human	Human	Human	BCW_2718
SAL_LA7678AA_AS	Nigeria	#FFECB3	2007	ST50541	SAL_GA1713AA	Africa	Gallus gallus; chicken	Poultry	Poultry	KS 6
SAL_WB8237AA_AS	Ireland	#00E676	2008	ST269920	SAL_BB5330AA	Europe	Faeces	Human	Human	MC_08-0263
SAL_XB6370AA_AS	Ireland	#00E676	2008	ST271748	SAL_BB8444AA	Europe	Faeces	Human	Human	MC_08-0950
SAL_BB9707AA_AS	Switzerland	#3333CC	2008	ST158894	SAL_QA8087AA	Europe	Homo sapiens; urine	Human	Human	N08-2892
SAL_BB9709AA_AS	Switzerland	#3333CC	2008	ST158836	SAL_QA8085AA	Europe	Homo sapiens; feces	Human	Human	N08-2487
SAL_BB9708AA_AS	Switzerland	#3333CC	2008	ST158844	SAL_QA8086AA	Europe	Homo sapiens; feces	Human	Human	N08-2431
SAL_VB6014AA_AS	Netherlands	#84FFFF	2008	ST264437	SAL_BB1584AA	Europe	Composite feed	Animal Feed	Animal Feed	1090800154
SAL_VB6135AA_AS	Northern Ireland	#CCFF90	2008	ST264557	SAL_BB1463AA	Europe	Faeces	Human	Human	JM_08/41
SAL_VB5682AA_AS	Northern Ireland	#CCFF90	2008	ST264121	SAL_BB1916AA	Europe	Faeces	Human	Human	JM_08/37
SAL_PA2723AA_AS	United States	#FBC02D	2008	ST65509	SAL_HA7310AA	North America	Homo sapiens; feces	Human	Human	PU107
SAL_PA2719AA_AS	United States	#FBC02D	2008	ST65511	SAL_HA7314AA	North America	Homo sapiens; feces	Human	Human	PU108
SAL_KA9305AA_AS	United States	#FBC02D	2008	ST4169	SAL_FA5138AA	North America	swine; feces	Livestock	Swine	CFSAN032018
SAL_KA1659AA_AS	United States	#FBC02D	2008	ST10508	SAL_EA8135AA	North America	ground beef food product:foodon_00001282; beef; ground beef	Livestock	Bovine	NY-N19912
SAL_BB9705AA_AS	Switzerland	#3333CC	2009	ST158846	SAL_QA8089AA	Europe	Homo sapiens; urine	Human	Human	N09-0645
SAL_BB9704AA_AS	Switzerland	#3333CC	2009	ST158847	SAL_QA8090AA	Europe	Homo sapiens; urine	Human	Human	N09-0054
SAL_BB9702AA_AS	Switzerland	#3333CC	2009	ST158850	SAL_QA8092AA	Europe	Homo sapiens; feces	Human	Human	N09-0692
SAL_KA2881AA_AS	United States	#FBC02D	2009	ST9540	SAL_EA9286AA	North America	ground turkey	Poultry	Poultry	NY-N20037
SAL_BA5137AA_AS	Mexico	#FDD835	2009	ST23972	SAL_DA2349AA	North America	wheat flour	Food	Plant	FNW19a74
SAL_IA6443AA_AS	Egypt	#FF6699	2009	ST37540	SAL_BA5967AA	Africa	basil - whole	Environment	Plant	FDA435909
SAL_LA5872AA_AS	Nigeria	#FFECB3	2009	ST48832	SAL_GA3596AA	Africa	water	Environment	Water/River	BCW_2721
SAL_BB9713AA_AS	Switzerland	#3333CC	2010	ST158839	SAL_QA8081AA	Europe	animal feedstuff	Animal Feed	Unspecified Meat	N10-2017
SAL_BB9693AA_AS	Switzerland	#3333CC	2010	ST158856	SAL_QA8101AA	Europe	Homo sapiens; urine	Human	Human	N10-1972
SAL_BB9696AA_AS	Switzerland	#3333CC	2010	ST158819	SAL_QA8098AA	Europe	Homo sapiens; blood	Human	Human	N10-2329
SAL_BB9698AA_AS	Switzerland	#3333CC	2010	ST158851	SAL_QA8096AA	Europe	Unknown	Unknown	Unknown	N10-2447
SAL_BB9695AA_AS	Switzerland	#3333CC	2010	ST158818	SAL_QA8099AA	Europe	Unknown	Unknown	Unknown	N10-2202
SAL_FA6072AA_AS	Syria	#660099	2010	ST17079	SAL_EA0477AA	Asia	prepared thyme plus sesame seeds	Environment	Plant	FAR0016
SAL_FA4332AA_AS	Syria	#660099	2010	ST20044	SAL_DA6932AA	Asia	red thyme mix	Food	Plant	FAR0178
SAL_EA3395AA_AS	Singapore	#9933CC	2010	ST41162	SAL_BA1675AA	Asia	mrigel (fish)	Aquatic Animal	Fish	FDA623557
SAL_KB8853AA_AS	Northern Ireland	#CCFF90	2010	ST218243	SAL_WA2342AA	Europe	Swab	Environment	Environment	SE10/32
SAL_FA6019AA_AS	United States	#FBC02D	2010	ST17153	SAL_EA0389AA	North America	swab	Environment	Soil/Dust	FCC0065
SAL_LA5750AA_AS	United States	#FBC02D	2010	ST48730	SAL_GA3718AA	North America	ground turkey	Poultry	Poultry	BCW_2040
SAL_IC2611AA_AS	China	#FF00CC	2010	ST289601	SAL_DB6013AA	Asia	Chicken	Poultry	Poultry	QLULA5
SAL_IC2619AA_AS	China	#FF00CC	2010	ST289596	SAL_DB6021AA	Asia	Chicken	Poultry	Poultry	QLULA8
SAL_FA4319AA_AS	France	#039BE5	2011	ST20062	SAL_DA6911AA	Europe	profence herbs	Food	Plant	FMA0167
SAL_CB0350AA_AS	Switzerland	#3333CC	2011	ST159618	SAL_QA8579AA	Europe	Homo sapiens; urine	Human	Human	N11-0066
SAL_CB0348AA_AS	Switzerland	#3333CC	2011	ST159650	SAL_QA8581AA	Europe	Homo sapiens; feces	Human	Human	N11-0482
SAL_CB0346AA_AS	Switzerland	#3333CC	2011	ST159621	SAL_QA8583AA	Europe	Homo sapiens; feces	Human	Human	N11-2661
SAL_CB0353AA_AS	Switzerland	#3333CC	2011	ST159647	SAL_QA8576AA	Europe	Homo sapiens; axillary swab	Human	Human	N11-2623
SAL_FA4487AA_AS	Syria	#660099	2011	ST19784	SAL_DA7240AA	Asia	cumin seed	Environment	Plant	FMA0145
SAL_BA4047AA_AS	United Kingdom	#76FF03	2011	ST17799	SAL_DA9626AA	Europe	powdered cumin	Food	Plant	FAR0069
SAL_VA8332AA_AS	United States	#FBC02D	2011	ST104628	SAL_LA6254AA	North America	Sprouts	Environment	Plant	MDP-11-00061
SAL_FA6237AA_AS	United States	#FBC02D	2011	ST16816	SAL_EA0790AA	North America	Factory swab	Environment	Soil/Dust	AZ_TG68407
SAL_SA8511AA_AS	United States	#FBC02D	2011	ST87239	SAL_JA4660AA	North America	Homo sapiens; clinical sample	Human	Human	CVM 43780
SAL_KA6359AA_AS	United States	#FBC02D	2011	ST6826	SAL_FA2292AA	North America	Age: 10-19; blood	Human	Human	PNUSAS001712
SAL_MA5187AA_AS	United States	#FBC02D	2011	ST56284	SAL_GA7603AA	North America	Bos taurus; Dairy calf feces	Livestock	Bovine	ARS-CC273
SAL_MA5186AA_AS	United States	#FBC02D	2011	ST116445	SAL_GA7604AA	North America	Bos taurus; Dairy calf feces	Livestock	Bovine	ARS-CC274
SAL_BA5622AA_AS	Canada	#FDD835	2011	ST22130	SAL_DA4436AA	North America	ainse seed, ground, steamed	Food	Plant	FNE0034
SAL_FA5802AA_AS	Egypt	#FF6699	2011	ST17510	SAL_DA9951AA	Africa	coriander, organic, ground	Environment	Plant	FSF0087
SAL_FA5861AA_AS	Egypt	#FF6699	2011	ST17453	SAL_EA0033AA	Africa	marjoram	ND	ND/Others	FNE0028
SAL_AB1615AA_AS	Nigeria	#FFECB3	2011	ST141872	SAL_PA0438AA	Africa	Pig stool	Livestock	Swine	CFSAN064208
SAL_MB4745AA_AS	Nigeria	#FFECB3	2011	ST227323	SAL_XA1650AA	Africa	Pig stool	Livestock	Swine	CFSAN064207
SAL_TA7026AA_AS	Nigeria	#FFECB3	2011	ST90261	SAL_KA1656AA	Africa	Bos taurus; fecal sample	Livestock	Bovine	kentucky_1D_100
SAL_TA7025AA_AS	Nigeria	#FFECB3	2011	ST90262	SAL_KA1657AA	Africa	Bos taurus; fecal sample	Livestock	Bovine	kentucky_AK_617
SAL_TA7024AA_AS	Nigeria	#FFECB3	2011	ST90263	SAL_KA1658AA	Africa	Bos taurus; fecal sample	Livestock	Bovine	kentucky_AK_584
SAL_TA7039AA_AS	Nigeria	#FFECB3	2011	ST90288	SAL_KA1643AA	Africa	Gallus gallus; fecal sample	Poultry	Poultry	kentucky_DS_172
SAL_TA7038AA_AS	Nigeria	#FFECB3	2011	ST90289	SAL_KA1644AA	Africa	Gallus gallus; fecal sample	Poultry	Poultry	kentucky_DS_173
SAL_TA7037AA_AS	Nigeria	#FFECB3	2011	ST90290	SAL_KA1645AA	Africa	Gallus gallus; fecal sample	Poultry	Poultry	kentucky_DS_167
SAL_TA7036AA_AS	Nigeria	#FFECB3	2011	ST90255	SAL_KA1646AA	Africa	Gallus gallus; fecal sample	Poultry	Poultry	kentucky_DS_69
SAL_TA7030AA_AS	Nigeria	#FFECB3	2011	ST90257	SAL_KA1652AA	Africa	Gallus gallus; fecal sample	Poultry	Poultry	kentucky_DS_50
SAL_TA7029AA_AS	Nigeria	#FFECB3	2011	ST90258	SAL_KA1653AA	Africa	Gallus gallus; fecal sample	Poultry	Poultry	kentucky_OL_14
SAL_TA7028AA_AS	Nigeria	#FFECB3	2011	ST90259	SAL_KA1654AA	Africa	Gallus gallus; fecal sample	Poultry	Poultry	kentucky_OL_121
SAL_AB1482AA_AS	Nigeria	#FFECB3	2011	ST141763	SAL_PA0388AA	Africa	Chicken stool	Poultry	Poultry	CFSAN064253
SAL_AB1561AA_AS	Nigeria	#FFECB3	2011	ST141832	SAL_PA0412AA	Africa	Chicken stool	Poultry	Poultry	CFSAN064255
SAL_LA5873AA_AS	Nigeria	#FFECB3	2011	ST48833	SAL_GA3595AA	Africa	Lizard Faeces	Wild Animal	Reptile	BCW_2722
SAL_CB0356AA_AS	Switzerland	#3333CC	2012	ST159644	SAL_QA8573AA	Europe	Homo sapiens; inguinal swab	Human	Human	N12-0931
SAL_CB0361AA_AS	Switzerland	#3333CC	2012	ST159666	SAL_QA8568AA	Europe	Homo sapiens; feces	Human	Human	N12-0259
SAL_CB0333AA_AS	Switzerland	#3333CC	2012	ST159627	SAL_QA8596AA	Europe	Homo sapiens; feces	Human	Human	N12-1698
SAL_CB0330AA_AS	Switzerland	#3333CC	2012	ST159628	SAL_QA8599AA	Europe	Homo sapiens; feces	Human	Human	N12-1542
SAL_BA3892AA_AS	United Kingdom	#76FF03	2012	ST25659	SAL_DA0377AA	Europe	Homo sapiens; human	Human	Human	H123040673
SAL_FA1180AA_AS	United Kingdom	#76FF03	2012	ST25261	SAL_DA0826AA	Europe	Homo sapiens; human	Human	Human	H124300155
SAL_FA1192AA_AS	United Kingdom	#76FF03	2012	ST25225	SAL_DA0865AA	Europe	Homo sapiens; human	Human	Human	H125140351
SAL_FA1205AA_AS	United Kingdom	#76FF03	2012	ST25173	SAL_DA0926AA	Europe	Homo sapiens; human	Human	Human	H122360539
SAL_FA1217AA_AS	United Kingdom	#76FF03	2012	ST25121	SAL_DA0982AA	Europe	Homo sapiens; human	Human	Human	H123420687
SAL_FA1241AA_AS	United Kingdom	#76FF03	2012	ST25010	SAL_DA1093AA	Europe	Homo sapiens; human	Human	Human	H123160652
SAL_FA1251AA_AS	United Kingdom	#76FF03	2012	ST24982	SAL_DA1136AA	Europe	Homo sapiens; human	Human	Human	H124580300
SAL_FA1254AA_AS	United Kingdom	#76FF03	2012	ST24956	SAL_DA1155AA	Europe	Homo sapiens; human	Human	Human	H124880471
SAL_DB8894AA_AS	United States	#FBC02D	2012	ST175033	SAL_SA4347AA	North America	animal feed:envo_02000047, turkey:gaz_00000558; animal feed; animal feed turkey	Animal Feed	Avian	FDA736357
SAL_SA8555AA_AS	United States	#FBC02D	2012	ST83181	SAL_JA4616AA	North America	Homo sapiens; clinical sample	Human	Human	CVM 43824
SAL_SA8487AA_AS	United States	#FBC02D	2012	ST87246	SAL_JA4684AA	North America	Homo sapiens; clinical sample	Human	Human	CVM 43756
SAL_KA5806AA_AS	United States	#FBC02D	2012	ST7430	SAL_FA1677AA	North America	Age: 30-39	Human	Human	PNUSAS001686
SAL_FA5874AA_AS	United States	#FBC02D	2012	ST17437	SAL_EA0056AA	North America	ground beef food product:foodon_00001282; beef; ground beef	Livestock	Bovine	NY_IDR1200021873-03
SAL_FA6061AA_AS	United States	#FBC02D	2012	ST17092	SAL_EA0460AA	North America	ground beef food product:foodon_00001282; beef; ground beef	Livestock	Bovine	MDH-2013-00178
SAL_MA1604AA_AS	United States	#FBC02D	2012	ST54110	SAL_FA8970AA	North America	Ground Beef	Livestock	Bovine	CVM N41913
SAL_MA1647AA_AS	United States	#FBC02D	2012	ST54154	SAL_FA8928AA	North America	ground turkey	Poultry	Poultry	CVM N42453
SAL_EA2361AA_AS	Kuwait	#FFF9C4	2012	ST43263	SAL_AA9202AA	Asia	Homo sapiens; stool	Human	Human	917
SAL_EA2362AA_AS	Kuwait	#FFF9C4	2012	ST43253	SAL_AA9203AA	Asia	Homo sapiens; Sacral wound	Human	Human	915
SAL_CB0316AA_AS	Switzerland	#3333CC	2013	ST159613	SAL_QA8613AA	Europe	Homo sapiens; urine	Human	Human	N13-0925
SAL_CB0336AA_AS	Switzerland	#3333CC	2013	ST159623	SAL_QA8593AA	Europe	Homo sapiens; feces	Human	Human	N13-0301
SAL_CB0313AA_AS	Switzerland	#3333CC	2013	ST159615	SAL_QA8616AA	Europe	Homo sapiens; axillar-inguinal swab	Human	Human	N13-1088
SAL_CB0317AA_AS	Switzerland	#3333CC	2013	ST159611	SAL_QA8612AA	Europe	Unknown	Unknown	Unknown	N13-2188
SAL_CB0785AA_AS	Switzerland	#3333CC	2013	ST160036	SAL_QA9194AA	Europe	Unknown	Unknown	Unknown	N13-2185
SAL_HC5153AA_AS	South Korea	#9966FF	2013	ST284965	SAL_DB1458AA	Unknown	chicken	Poultry	Poultry	K13SK002
SAL_DB1221AA_AS	Pakistan	#BA68C8	2013	ST170521	SAL_RA8611AA	Asia	spice mix (chappli kabab)	Food	ND/Others	FSE0105
SAL_HA7170AA_AS	Kenya	#F4FF81	2013	ST15517	SAL_EA2432AA	Africa	Swine; feces	Livestock	Swine	CFSAN031452
SAL_IA3630AA_AS	Kenya	#F4FF81	2013	ST15531	SAL_EA2433AA	Africa	Swine; feces	Livestock	Swine	CFSAN031451
SAL_IA2745AA_AS	Kenya	#F4FF81	2013	ST15534	SAL_EA2434AA	Africa	Swine; feces	Livestock	Swine	CFSAN031450
SAL_IA3631AA_AS	Kenya	#F4FF81	2013	ST15533	SAL_EA2435AA	Africa	Swine; feces	Livestock	Swine	CFSAN031449
SAL_HA7260AA_AS	Kenya	#F4FF81	2013	ST15532	SAL_EA2437AA	Africa	Swine; feces	Livestock	Swine	CFSAN031447
SAL_IA1878AA_AS	Kenya	#F4FF81	2013	ST15545	SAL_EA2438AA	Africa	Swine; feces	Livestock	Swine	CFSAN031446
SAL_IA2586AA_AS	Kenya	#F4FF81	2013	ST15538	SAL_EA2439AA	Africa	Swine; feces	Livestock	Swine	CFSAN031445
SAL_IA3633AA_AS	Kenya	#F4FF81	2013	ST15522	SAL_EA2440AA	Africa	Swine; feces	Livestock	Swine	CFSAN031444
SAL_IA1745AA_AS	Kenya	#F4FF81	2013	ST15521	SAL_EA2441AA	Africa	Swine; feces	Livestock	Swine	CFSAN031443
SAL_IA3634AA_AS	Kenya	#F4FF81	2013	ST15512	SAL_EA2442AA	Africa	Swine; feces	Livestock	Swine	CFSAN031442
SAL_IA3635AA_AS	Kenya	#F4FF81	2013	ST15513	SAL_EA2443AA	Africa	Swine; feces	Livestock	Swine	CFSAN031441
SAL_IA2581AA_AS	Kenya	#F4FF81	2013	ST15505	SAL_EA2447AA	Africa	Swine; feces	Livestock	Swine	CFSAN031437
SAL_HA7137AA_AS	Kenya	#F4FF81	2013	ST15510	SAL_EA2448AA	Africa	Swine; feces	Livestock	Swine	CFSAN031436
SAL_IA3636AA_AS	Kenya	#F4FF81	2013	ST15509	SAL_EA2449AA	Africa	Swine; feces	Livestock	Swine	CFSAN031435
SAL_HA7262AA_AS	Kenya	#F4FF81	2013	ST15501	SAL_EA2450AA	Africa	Swine; feces	Livestock	Swine	CFSAN031434
SAL_IA4974AA_AS	Kenya	#F4FF81	2013	ST14173	SAL_EA3984AA	Africa	Swine; feces	Livestock	Swine	CFSAN031456
SAL_IA4975AA_AS	Kenya	#F4FF81	2013	ST14153	SAL_EA3985AA	Africa	Swine; feces	Livestock	Swine	CFSAN031466
SAL_IA4976AA_AS	Kenya	#F4FF81	2013	ST14162	SAL_EA3986AA	Africa	Swine; feces	Livestock	Swine	CFSAN031468
SAL_IA4977AA_AS	Kenya	#F4FF81	2013	ST14154	SAL_EA3987AA	Africa	Swine; feces	Livestock	Swine	CFSAN031463
SAL_IA4980AA_AS	Kenya	#F4FF81	2013	ST14158	SAL_EA3990AA	Africa	Swine; feces	Livestock	Swine	CFSAN031460
SAL_OA4851AA_AS	Kenya	#F4FF81	2013	ST64099	SAL_HA2677AA	Africa	Swine Feces	Livestock	Swine	ICOPHAI16602
SAL_JA8346AA_AS	Kenya	#F4FF81	2013	ST15504	SAL_EA2446AA	Africa	feces; Swine	Livestock	Swine	CFSAN031438
SAL_HB0030AA_AS	United States	#FBC02D	2013	ST195499	SAL_UA1633AA	North America	Human Feces	Human	Human	PU131
SAL_PA2715AA_AS	United States	#FBC02D	2013	ST65518	SAL_HA7318AA	North America	Homo sapiens; feces	Human	Human	PU129
SAL_PA2712AA_AS	United States	#FBC02D	2013	ST65521	SAL_HA7321AA	North America	Homo sapiens; feces	Human	Human	PU128
SAL_KA5807AA_AS	United States	#FBC02D	2013	ST7427	SAL_FA1676AA	North America	Age: 70-79; urine	Human	Human	PNUSAS001687
SAL_EA5457AA_AS	United States	#FBC02D	2013	ST37080	SAL_BA6526AA	North America	Age: 40-49; stool	Human	Human	2015K-0179
SAL_KA5808AA_AS	United States	#FBC02D	2013	ST7418	SAL_FA1675AA	North America	Age: 30-39; stool	Human	Human	PNUSAS001688
SAL_KA5809AA_AS	United States	#FBC02D	2013	ST7444	SAL_FA1674AA	North America	Age: 10-19; stool	Human	Human	PNUSAS001689
SAL_IA4699AA_AS	United States	#FBC02D	2013	ST14537	SAL_EA3570AA	North America	Ground Beef	Livestock	Bovine	CVM N51290
SAL_KA2699AA_AS	Ethiopia	#FF99FF	2013	ST9677	SAL_EA9119AA	Africa	Bovine; feces	Livestock	Bovine	CFSAN031749
SAL_KA2708AA_AS	Ethiopia	#FF99FF	2013	ST9668	SAL_EA9128AA	Africa	Bovine; feces	Livestock	Bovine	CFSAN031748
SAL_KA2717AA_AS	Ethiopia	#FF99FF	2013	ST9661	SAL_EA9137AA	Africa	Bovine; feces	Livestock	Bovine	CFSAN031747
SAL_LB7188AA_AS	Ethiopia	#FF99FF	2013	ST222922	SAL_WA6924AA	Africa	Bovine; feces	Livestock	Bovine	CFSAN031277
SAL_LB7186AA_AS	Ethiopia	#FF99FF	2013	ST222921	SAL_WA6926AA	Africa	Bovine; feces	Livestock	Bovine	CFSAN031278
SAL_MB2179AA_AS	Ethiopia	#FF99FF	2013	ST225657	SAL_XA0519AA	Africa	Poultry; feces	Poultry	Poultry	CFSAN031279
SAL_MB2178AA_AS	Ethiopia	#FF99FF	2013	ST225658	SAL_XA0520AA	Africa	Poultry; feces	Poultry	Poultry	CFSAN031280
SAL_TA7040AA_AS	Nigeria	#FFECB3	2013	ST90287	SAL_KA1642AA	Africa	Homo sapiens; fecal sample	Human	Human	kentucky_HD_68L
SAL_PA2751AA_AS	Czechia	#000080	2014	ST65481	SAL_HA7282AA	Europe	Unknown	Unknown	Unknown	DTU2016_460_PRJ1050_Salmonella_kentucky_BA_14871
SAL_PA2749AA_AS	Czechia	#000080	2014	ST65486	SAL_HA7284AA	Europe	Unknown	Unknown	Unknown	DTU2016_461_PRJ1050_Salmonella_kentucky_S_5179
SAL_PA2799AA_AS	Spain	#0066CC	2014	ST65436	SAL_HA7234AA	Europe	Unknown	Unknown	Unknown	DTU2016_540_PRJ1050_Salmonella_kentucky_24739
SAL_PA2798AA_AS	Spain	#0066CC	2014	ST65435	SAL_HA7235AA	Europe	Unknown	Unknown	Unknown	DTU2016_539_PRJ1050_Salmonella_kentucky_24521
SAL_PA2797AA_AS	Spain	#0066CC	2014	ST65440	SAL_HA7236AA	Europe	Unknown	Unknown	Unknown	DTU2016_538_PRJ1050_Salmonella_kentucky_23617
SAL_PA2767AA_AS	Hungary	#2979FF	2014	ST65470	SAL_HA7266AA	Europe	Unknown	ND	ND/Others	DTU2016_486_PRJ1050_Salmonella_kentucky_M2014_ETBI_023379_01
SAL_PA2766AA_AS	Hungary	#2979FF	2014	ST65467	SAL_HA7267AA	Europe	Unknown	ND	ND/Others	DTU2016_485_PRJ1050_Salmonella_kentucky_M2014_ETBI_019947_01
SAL_PA2765AA_AS	Hungary	#2979FF	2014	ST65468	SAL_HA7268AA	Europe	Unknown	ND	ND/Others	DTU2016_484_PRJ1050_Salmonella_kentucky_M2014_ETBI_002070_01
SAL_PA2764AA_AS	Hungary	#2979FF	2014	ST65469	SAL_HA7269AA	Europe	Unknown	ND	ND/Others	DTU2016_483_PRJ1050_Salmonella_kentucky_M2014_ETBI_000040_01
SAL_CB0344AA_AS	Switzerland	#3333CC	2014	ST159620	SAL_QA8585AA	Europe	Homo sapiens; feces	Human	Human	N14-1167
SAL_CB0329AA_AS	Switzerland	#3333CC	2014	ST159629	SAL_QA8600AA	Europe	Homo sapiens; feces	Human	Human	N14-0964
SAL_CB0328AA_AS	Switzerland	#3333CC	2014	ST159653	SAL_QA8601AA	Europe	Homo sapiens; feces	Human	Human	N14-0987
SAL_PA2770AA_AS	Italy	#6666CC	2014	ST65465	SAL_HA7263AA	Europe	Unknown	ND	ND/Others	DTU2016_490_PRJ1050_Salmonella_kentucky_41304TX9Z1
SAL_PA2791AA_AS	Romania	#66FFFF	2014	ST65444	SAL_HA7242AA	Europe	Unknown	ND	ND/Others	DTU2015_1250_PRJ1050_Salmonella_kentucky_10591_4_VS
SAL_PA2790AA_AS	Romania	#66FFFF	2014	ST65443	SAL_HA7243AA	Europe	Unknown	ND	ND/Others	DTU2016_520_PRJ1050_Salmonella_kentucky_10493_2ID_BZ
SAL_EA6131AA_AS	United Kingdom	#76FF03	2014	ST35915	SAL_BA8207AA	Europe	food	Food	ND/Others	73202
SAL_EA5869AA_AS	United Kingdom	#76FF03	2014	ST36357	SAL_BA7435AA	Europe	Homo sapiens; human	Human	Human	69898
SAL_EA5898AA_AS	United Kingdom	#76FF03	2014	ST36298	SAL_BA7518AA	Europe	Homo sapiens; human	Human	Human	36993
SAL_EA5951AA_AS	United Kingdom	#76FF03	2014	ST36245	SAL_BA7609AA	Europe	Homo sapiens; human	Human	Human	63877
SAL_EA5961AA_AS	United Kingdom	#76FF03	2014	ST36222	SAL_BA7664AA	Europe	Homo sapiens; human	Human	Human	50329
SAL_EA5975AA_AS	United Kingdom	#76FF03	2014	ST36193	SAL_BA7707AA	Europe	Homo sapiens; human	Human	Human	46550
SAL_JA0632AA_AS	United Kingdom	#76FF03	2014	ST36092	SAL_BA7875AA	Europe	Homo sapiens; human	Human	Human	68657
SAL_EA6148AA_AS	United Kingdom	#76FF03	2014	ST35885	SAL_BA8240AA	Europe	Homo sapiens; human	Human	Human	37060
SAL_EA6191AA_AS	United Kingdom	#76FF03	2014	ST35701	SAL_BA8445AA	Europe	Homo sapiens; human	Human	Human	65003
SAL_EA6238AA_AS	United Kingdom	#76FF03	2014	ST35595	SAL_BA8561AA	Europe	Homo sapiens; human	Human	Human	75952
SAL_EA6316AA_AS	United Kingdom	#76FF03	2014	ST35424	SAL_BA8752AA	Europe	Homo sapiens; human	Human	Human	13832
SAL_EA6353AA_AS	United Kingdom	#76FF03	2014	ST35344	SAL_BA8838AA	Europe	Homo sapiens; human	Human	Human	68953
SAL_EA6367AA_AS	United Kingdom	#76FF03	2014	ST35309	SAL_BA8876AA	Europe	Homo sapiens; human	Human	Human	31950
SAL_IA7852AA_AS	United Kingdom	#76FF03	2014	ST35282	SAL_BA8912AA	Europe	Homo sapiens; human	Human	Human	31633
SAL_EA6419AA_AS	United Kingdom	#76FF03	2014	ST35243	SAL_BA8960AA	Europe	Homo sapiens; human	Human	Human	42154
SAL_EA6424AA_AS	United Kingdom	#76FF03	2014	ST35090	SAL_BA9119AA	Europe	Homo sapiens; human	Human	Human	37002
SAL_EA6456AA_AS	United Kingdom	#76FF03	2014	ST34988	SAL_BA9219AA	Europe	Homo sapiens; human	Human	Human	45576
SAL_EA6511AA_AS	United Kingdom	#76FF03	2014	ST34905	SAL_BA9325AA	Europe	Homo sapiens; human	Human	Human	5833
SAL_EA6524AA_AS	United Kingdom	#76FF03	2014	ST34880	SAL_BA9358AA	Europe	Homo sapiens; human	Human	Human	50843
SAL_IA7955AA_AS	United Kingdom	#76FF03	2014	ST34763	SAL_BA9497AA	Europe	Homo sapiens; human	Human	Human	56129
SAL_EA6608AA_AS	United Kingdom	#76FF03	2014	ST34608	SAL_BA9665AA	Europe	Homo sapiens; human	Human	Human	25324
SAL_EA6631AA_AS	United Kingdom	#76FF03	2014	ST34434	SAL_BA9873AA	Europe	Homo sapiens; human	Human	Human	75949
SAL_EA6657AA_AS	United Kingdom	#76FF03	2014	ST34299	SAL_CA0048AA	Europe	Homo sapiens; human	Human	Human	45980
SAL_EA6735AA_AS	United Kingdom	#76FF03	2014	ST33931	SAL_CA0449AA	Europe	Homo sapiens; human	Human	Human	41955
SAL_BA5200AA_AS	United Kingdom	#76FF03	2014	ST33818	SAL_CA0600AA	Europe	Homo sapiens; human	Human	Human	63918
SAL_EA6845AA_AS	United Kingdom	#76FF03	2014	ST33801	SAL_CA0638AA	Europe	Homo sapiens; human	Human	Human	36997
SAL_EA6896AA_AS	United Kingdom	#76FF03	2014	ST33718	SAL_CA0730AA	Europe	Homo sapiens; human	Human	Human	75967
SAL_EA6943AA_AS	United Kingdom	#76FF03	2014	ST33644	SAL_CA0809AA	Europe	Homo sapiens; human	Human	Human	65114
SAL_EA7011AA_AS	United Kingdom	#76FF03	2014	ST33517	SAL_CA1115AA	Europe	Homo sapiens; human	Human	Human	60157
SAL_EA7012AA_AS	United Kingdom	#76FF03	2014	ST33512	SAL_CA1129AA	Europe	Homo sapiens; human	Human	Human	61911
SAL_EA7028AA_AS	United Kingdom	#76FF03	2014	ST33483	SAL_CA1167AA	Europe	Homo sapiens; human	Human	Human	12172
SAL_LA4001AA_AS	United Kingdom	#76FF03	2014	ST47096	SAL_CA1223AA	Europe	Homo sapiens; human	Human	Human	27781
SAL_EA7044AA_AS	United Kingdom	#76FF03	2014	ST33418	SAL_CA1244AA	Europe	Homo sapiens; human	Human	Human	3760
SAL_IA8524AA_AS	United Kingdom	#76FF03	2014	ST33399	SAL_CA1272AA	Europe	Homo sapiens; human	Human	Human	40296
SAL_EA7066AA_AS	United Kingdom	#76FF03	2014	ST33349	SAL_CA1408AA	Europe	Homo sapiens; human	Human	Human	37063
SAL_EA7085AA_AS	United Kingdom	#76FF03	2014	ST33304	SAL_CA1488AA	Europe	Homo sapiens; human	Human	Human	46554
SAL_EA7093AA_AS	United Kingdom	#76FF03	2014	ST33262	SAL_CA1524AA	Europe	Homo sapiens; human	Human	Human	68665
SAL_EA7195AA_AS	United Kingdom	#76FF03	2014	ST33093	SAL_CA1710AA	Europe	Homo sapiens; human	Human	Human	36983
SAL_EA7245AA_AS	United Kingdom	#76FF03	2014	ST32954	SAL_CA2022AA	Europe	Homo sapiens; human	Human	Human	67529
SAL_EA7282AA_AS	United Kingdom	#76FF03	2014	ST32862	SAL_CA2142AA	Europe	Homo sapiens; human	Human	Human	73218
SAL_EA7306AA_AS	United Kingdom	#76FF03	2014	ST32790	SAL_CA2225AA	Europe	Homo sapiens; human	Human	Human	5845
SAL_EA7310AA_AS	United Kingdom	#76FF03	2014	ST32776	SAL_CA2238AA	Europe	Homo sapiens; human	Human	Human	45568
SAL_EA7354AA_AS	United Kingdom	#76FF03	2014	ST32682	SAL_CA2347AA	Europe	Homo sapiens; human	Human	Human	67549
SAL_EA7373AA_AS	United Kingdom	#76FF03	2014	ST32612	SAL_CA2425AA	Europe	Homo sapiens; human	Human	Human	60126
SAL_EA7384AA_AS	United Kingdom	#76FF03	2014	ST32601	SAL_CA2442AA	Europe	Homo sapiens; human	Human	Human	25247
SAL_EA7466AA_AS	United Kingdom	#76FF03	2014	ST32408	SAL_CA2670AA	Europe	Homo sapiens; human	Human	Human	40243
SAL_BA4610AA_AS	United Kingdom	#76FF03	2014	ST32373	SAL_CA2700AA	Europe	Homo sapiens; human	Human	Human	65319
SAL_EA7528AA_AS	United Kingdom	#76FF03	2014	ST32236	SAL_CA2854AA	Europe	Homo sapiens; human	Human	Human	63739
SAL_EA7533AA_AS	United Kingdom	#76FF03	2014	ST32229	SAL_CA2870AA	Europe	Homo sapiens; human	Human	Human	63895
SAL_EA7552AA_AS	United Kingdom	#76FF03	2014	ST32168	SAL_CA2928AA	Europe	Homo sapiens; human	Human	Human	14893
SAL_EA7560AA_AS	United Kingdom	#76FF03	2014	ST32141	SAL_CA2971AA	Europe	Homo sapiens; human	Human	Human	73090
SAL_EA7564AA_AS	United Kingdom	#76FF03	2014	ST32121	SAL_CA2982AA	Europe	Homo sapiens; human	Human	Human	25169
SAL_BA4805AA_AS	United Kingdom	#76FF03	2014	ST32083	SAL_CA3015AA	Europe	Homo sapiens; human	Human	Human	27963
SAL_EA7596AA_AS	United Kingdom	#76FF03	2014	ST32019	SAL_CA3107AA	Europe	Homo sapiens; human	Human	Human	27017
SAL_IA8954AA_AS	United Kingdom	#76FF03	2014	ST31881	SAL_CA3254AA	Europe	Homo sapiens; human	Human	Human	52968
SAL_BA3121AA_AS	United Kingdom	#76FF03	2014	ST31851	SAL_CA3296AA	Europe	Homo sapiens; human	Human	Human	40782
SAL_EA7677AA_AS	United Kingdom	#76FF03	2014	ST31824	SAL_CA3333AA	Europe	Homo sapiens; human	Human	Human	27019
SAL_EA7705AA_AS	United Kingdom	#76FF03	2014	ST31766	SAL_CA3402AA	Europe	Homo sapiens; human	Human	Human	12134
SAL_EA7765AA_AS	United Kingdom	#76FF03	2014	ST31597	SAL_CA3597AA	Europe	Homo sapiens; human	Human	Human	26651
SAL_EA7767AA_AS	United Kingdom	#76FF03	2014	ST31578	SAL_CA3598AA	Europe	Homo sapiens; human	Human	Human	69896
SAL_CA3265AA_AS	United Kingdom	#76FF03	2014	ST31566	SAL_CA3624AA	Europe	Homo sapiens; human	Human	Human	63033
SAL_EA7776AA_AS	United Kingdom	#76FF03	2014	ST31551	SAL_CA3637AA	Europe	Homo sapiens; human	Human	Human	63683
SAL_EA7839AA_AS	United Kingdom	#76FF03	2014	ST31370	SAL_CA3840AA	Europe	Homo sapiens; human	Human	Human	63643
SAL_BA2940AA_AS	United Kingdom	#76FF03	2014	ST31346	SAL_CA3871AA	Europe	Homo sapiens; human	Human	Human	52984
SAL_EA7883AA_AS	United Kingdom	#76FF03	2014	ST31260	SAL_CA3965AA	Europe	Homo sapiens; human	Human	Human	12106
SAL_EA7893AA_AS	United Kingdom	#76FF03	2014	ST31234	SAL_CA3990AA	Europe	Homo sapiens; human	Human	Human	36468
SAL_IA9167AA_AS	United Kingdom	#76FF03	2014	ST31220	SAL_CA4011AA	Europe	Homo sapiens; human	Human	Human	61867
SAL_EA7909AA_AS	United Kingdom	#76FF03	2014	ST31198	SAL_CA4029AA	Europe	Homo sapiens; human	Human	Human	63607
SAL_EA7935AA_AS	United Kingdom	#76FF03	2014	ST31139	SAL_CA4109AA	Europe	Homo sapiens; human	Human	Human	75991
SAL_EA7983AA_AS	United Kingdom	#76FF03	2014	ST31007	SAL_CA4267AA	Europe	Homo sapiens; human	Human	Human	25244
SAL_EA8059AA_AS	United Kingdom	#76FF03	2014	ST30799	SAL_CA4487AA	Europe	Homo sapiens; human	Human	Human	31906
SAL_BA4332AA_AS	United Kingdom	#76FF03	2014	ST30571	SAL_CA4750AA	Europe	Homo sapiens; human	Human	Human	51299
SAL_EA8146AA_AS	United Kingdom	#76FF03	2014	ST30560	SAL_CA4767AA	Europe	Homo sapiens; human	Human	Human	23448
SAL_EA8167AA_AS	United Kingdom	#76FF03	2014	ST30497	SAL_CA4829AA	Europe	Homo sapiens; human	Human	Human	13418
SAL_EA8170AA_AS	United Kingdom	#76FF03	2014	ST30495	SAL_CA4839AA	Europe	Homo sapiens; human	Human	Human	5938
SAL_BA3789AA_AS	United Kingdom	#76FF03	2014	ST30426	SAL_CA4924AA	Europe	Homo sapiens; human	Human	Human	71568
SAL_BA2865AA_AS	United Kingdom	#76FF03	2014	ST30395	SAL_CA4950AA	Europe	Homo sapiens; human	Human	Human	69178
SAL_BA2930AA_AS	United Kingdom	#76FF03	2014	ST30287	SAL_CA5082AA	Europe	Homo sapiens; human	Human	Human	70642
SAL_EA8336AA_AS	United Kingdom	#76FF03	2014	ST30075	SAL_CA5333AA	Europe	Homo sapiens; human	Human	Human	71587
SAL_EA8393AA_AS	United Kingdom	#76FF03	2014	ST29964	SAL_CA5456AA	Europe	Homo sapiens; human	Human	Human	66872
SAL_EA8403AA_AS	United Kingdom	#76FF03	2014	ST29934	SAL_CA5482AA	Europe	Homo sapiens; human	Human	Human	73556
SAL_BA5457AA_AS	United Kingdom	#76FF03	2014	ST29915	SAL_CA5505AA	Europe	Homo sapiens; human	Human	Human	78613
SAL_EA8439AA_AS	United Kingdom	#76FF03	2014	ST29842	SAL_CA5592AA	Europe	Homo sapiens; human	Human	Human	73617
SAL_EA8472AA_AS	United Kingdom	#76FF03	2014	ST29758	SAL_CA5693AA	Europe	Homo sapiens; human	Human	Human	78682
SAL_EA8475AA_AS	United Kingdom	#76FF03	2014	ST29762	SAL_CA5697AA	Europe	Homo sapiens; human	Human	Human	80294
SAL_EA8479AA_AS	United Kingdom	#76FF03	2014	ST29756	SAL_CA5698AA	Europe	Homo sapiens; human	Human	Human	71569
SAL_EA8498AA_AS	United Kingdom	#76FF03	2014	ST29710	SAL_CA5744AA	Europe	Homo sapiens; human	Human	Human	70674
SAL_BA4939AA_AS	United Kingdom	#76FF03	2014	ST29589	SAL_CA5894AA	Europe	Homo sapiens; human	Human	Human	60026
SAL_EA8562AA_AS	United Kingdom	#76FF03	2014	ST29569	SAL_CA5923AA	Europe	Homo sapiens; human	Human	Human	62606
SAL_EA8565AA_AS	United Kingdom	#76FF03	2014	ST29554	SAL_CA5935AA	Europe	Homo sapiens; human	Human	Human	50122
SAL_EA8567AA_AS	United Kingdom	#76FF03	2014	ST29550	SAL_CA5941AA	Europe	Homo sapiens; human	Human	Human	49722
SAL_EA8594AA_AS	United Kingdom	#76FF03	2014	ST29470	SAL_CA6037AA	Europe	Homo sapiens; human	Human	Human	63552
SAL_EA8628AA_AS	United Kingdom	#76FF03	2014	ST29360	SAL_CA6161AA	Europe	Homo sapiens; human	Human	Human	62562
SAL_EA8645AA_AS	United Kingdom	#76FF03	2014	ST29290	SAL_CA6237AA	Europe	Homo sapiens; human	Human	Human	62605
SAL_JA4167AA_AS	United Kingdom	#76FF03	2014	ST29179	SAL_CA6360AA	Europe	Homo sapiens; human	Human	Human	49721
SAL_EA8691AA_AS	United Kingdom	#76FF03	2014	ST29182	SAL_CA6362AA	Europe	Homo sapiens; human	Human	Human	48264
SAL_EA8744AA_AS	United Kingdom	#76FF03	2014	ST29020	SAL_CA6548AA	Europe	Homo sapiens; human	Human	Human	58467
SAL_EA8751AA_AS	United Kingdom	#76FF03	2014	ST29001	SAL_CA6571AA	Europe	Homo sapiens; human	Human	Human	57633
SAL_EA8780AA_AS	United Kingdom	#76FF03	2014	ST28920	SAL_CA6658AA	Europe	Homo sapiens; human	Human	Human	54018
SAL_EA8797AA_AS	United Kingdom	#76FF03	2014	ST28864	SAL_CA6724AA	Europe	Homo sapiens; human	Human	Human	62627
SAL_EA9676AA_AS	Malaysia	#80CBC4	2014	ST27536	SAL_CA8217AA	Asia	paratha plain vp	Food	Plant	FDA888931-2-M
SAL_PA2746AA_AS	Cyprus	#9999FF	2014	ST65487	SAL_HA7287AA	Europe	Unknown	Unknown	Unknown	DTU2016_457_PRJ1050_Salmonella_kentucky_l_1184_1185
SAL_PA2745AA_AS	Cyprus	#9999FF	2014	ST65489	SAL_HA7288AA	Europe	Unknown	Unknown	Unknown	DTU2016_456_PRJ1050_Salmonella_infantis_36645
SAL_FA3651AA_AS	Pakistan	#BA68C8	2014	ST21363	SAL_DA5458AA	Asia	red chilli powder	Food	Plant	FDA865131 1-1
SAL_IA4882AA_AS	Jordan	#CC99FF	2014	ST14161	SAL_EA3974AA	Asia	thyme mix (home made zattar)	Food	Plant	FDA847499-2
SAL_IA4881AA_AS	Jordan	#CC99FF	2014	ST14167	SAL_EA3975AA	Asia	thyme mix (home made zattar)	Food	Plant	FDA847499-1
SAL_KA2961AA_AS	Jordan	#CC99FF	2014	ST9502	SAL_EA9370AA	Asia	thyme mix (home made zattar)	Food	Plant	FDA847485-2
SAL_KA2962AA_AS	Jordan	#CC99FF	2014	ST9499	SAL_EA9371AA	Asia	thyme mix (home made zattar)	Food	Plant	FDA847485-1
SAL_FA3893AA_AS	United States	#FBC02D	2014	ST20909	SAL_DA5953AA	North America	parsely powder organic	Environment	Plant	FDA850987
SAL_JB4717AA_AS	United States	#FBC02D	2014	ST215658	SAL_VA4150AA	North America	Homo sapiens	Human	Human	CDPH_CSalm160
SAL_QA1486AA_AS	United States	#FBC02D	2014	ST71007	SAL_IA2424AA	North America	Age: 70-79; stool	Human	Human	2014AM-0308
SAL_LA9828AA_AS	United States	#FBC02D	2014	ST52522	SAL_FA9494AA	North America	Age: 40-49; stool	Human	Human	PNUSAS001691
SAL_NA1280AA_AS	United States	#FBC02D	2014	ST59282	SAL_HA0669AA	North America	Age: 0-4; stool	Human	Human	2014AM-0868
SAL_KA6912AA_AS	United States	#FBC02D	2014	ST6258	SAL_FA2887AA	North America	Beef Cattle	Livestock	Bovine	CVM N57269F
SAL_KA7255AA_AS	United States	#FBC02D	2014	ST6450	SAL_FA2697AA	North America	animal-swine-sow	Livestock	Swine	CVM N57869F
SAL_KA7080AA_AS	United States	#FBC02D	2014	ST6431	SAL_FA2719AA	North America	Young Turkey	Poultry	Avian	CVM N57805F
SAL_KA7075AA_AS	United States	#FBC02D	2014	ST6424	SAL_FA2724AA	North America	Young Turkey	Poultry	Avian	CVM N57791F
SAL_PA2778AA_AS	Poland	#FF0000	2014	ST65456	SAL_HA7255AA	Europe	Unknown	ND	ND/Others	DTU2016_506_PRJ1050_Salmonella_kentucky_S14_0906
SAL_PA2777AA_AS	Poland	#FF0000	2014	ST65457	SAL_HA7256AA	Europe	Unknown	ND	ND/Others	DTU2016_505_PRJ1050_Salmonella_kentucky_S14_0576
SAL_MB2164AA_AS	Ethiopia	#FF99FF	2014	ST225617	SAL_XA0534AA	Africa	Homo sapiens; feces	Human	Human	CFSAN031281
SAL_JA8900AA_AS	Ethiopia	#FF99FF	2014	ST12920	SAL_EA5424AA	Africa	feces; Bovine	ND	ND/Others	CFSAN031504
SAL_EA3499AA_AS	Nigeria	#FFECB3	2014	ST40640	SAL_BA1859AA	Africa	poultry tissue; Gallus gallus	Poultry	Avian	ADRDL-NGUA-21
SAL_EA3504AA_AS	Nigeria	#FFECB3	2014	ST40651	SAL_BA1863AA	Africa	poultry tissue; Gallus gallus	Poultry	Avian	ADRDL-NGUA-23
SAL_EA3507AA_AS	Nigeria	#FFECB3	2014	ST40996	SAL_BA1866AA	Africa	poultry tissue; Gallus gallus	Poultry	Avian	ADRDL-NGUA-18
SAL_EA3506AA_AS	Nigeria	#FFECB3	2014	ST40655	SAL_BA1867AA	Africa	poultry tissue; Gallus gallus	Poultry	Avian	ADRDL-NGUA-16
SAL_JA0763AA_AS	Nigeria	#FFECB3	2014	ST41898	SAL_BA0750AA	Africa	Gallus gallus; poultry tissue	Poultry	Poultry	ADRDL-NGUA-37
SAL_EA3500AA_AS	Nigeria	#FFECB3	2014	ST40999	SAL_BA1861AA	Africa	Gallus gallus; poultry tissue	Poultry	Poultry	ADRDL-NGUA-20
SAL_EA3694AA_AS	Nigeria	#FFECB3	2014	ST40718	SAL_BA2196AA	Africa	Gallus gallus; poultry tissue	Poultry	Poultry	ADRDL-NGUA-30
SAL_EA3697AA_AS	Nigeria	#FFECB3	2014	ST40714	SAL_BA2199AA	Africa	Gallus gallus; poultry tissue	Poultry	Poultry	ADRDL-NGUA-32
SAL_EA3700AA_AS	Nigeria	#FFECB3	2014	ST40710	SAL_BA2203AA	Africa	Gallus gallus; poultry tissue	Poultry	Poultry	ADRDL-NGUA-28
SAL_EA3741AA_AS	Nigeria	#FFECB3	2014	ST40651	SAL_BA2270AA	Africa	Gallus gallus; poultry tissue	Poultry	Poultry	ADRDL-NGUA-11
SAL_EA3740AA_AS	Nigeria	#FFECB3	2014	ST40655	SAL_BA2275AA	Africa	Gallus gallus; poultry tissue	Poultry	Poultry	ADRDL-NGUA-4
SAL_JA0594AA_AS	Nigeria	#FFECB3	2014	ST114935	SAL_BA2280AA	Africa	Gallus gallus; poultry tissue	Poultry	Poultry	ADRDL-NGUA-7
SAL_EA3747AA_AS	Nigeria	#FFECB3	2014	ST40640	SAL_BA2286AA	Africa	Gallus gallus; poultry tissue	Poultry	Poultry	ADRDL-NGUA-9
SAL_EA3749AA_AS	Nigeria	#FFECB3	2014	ST40635	SAL_BA2294AA	Africa	Gallus gallus; poultry tissue	Poultry	Poultry	ADRDL-NGUA-1
SAL_EA2725AA_AS	Unknown	#FFFFFF	2014	ST41940	SAL_BA0702AA	Unknown	Gallus gallus; poultry cloacal swab	Poultry	Avian	ADRDL-NGUA-39
SAL_CB0788AA_AS	Switzerland	#3333CC	2015	ST160066	SAL_QA9191AA	Europe	Homo sapiens; feces	Human	Human	N15-2438
SAL_CB0771AA_AS	Switzerland	#3333CC	2015	ST160023	SAL_QA9208AA	Europe	Homo sapiens; feces	Human	Human	N15-0622
SAL_KB3123AA_AS	United Kingdom	#76FF03	2015	ST216447	SAL_WA0553AA	Europe	food	Food	ND/Others	199825
SAL_EA6305AA_AS	United Kingdom	#76FF03	2015	ST35452	SAL_BA8716AA	Europe	Homo sapiens; human	Human	Human	90501
SAL_EA6446AA_AS	United Kingdom	#76FF03	2015	ST35046	SAL_BA9165AA	Europe	Homo sapiens; human	Human	Human	89099
SAL_EA6519AA_AS	United Kingdom	#76FF03	2015	ST34892	SAL_BA9344AA	Europe	Homo sapiens; human	Human	Human	94082
SAL_EA6655AA_AS	United Kingdom	#76FF03	2015	ST2334	SAL_CA0032AA	Europe	Homo sapiens; human	Human	Human	83729
SAL_EA7059AA_AS	United Kingdom	#76FF03	2015	ST33368	SAL_CA1365AA	Europe	Homo sapiens; human	Human	Human	87388
SAL_BA4284AA_AS	United Kingdom	#76FF03	2015	ST33309	SAL_CA1468AA	Europe	Homo sapiens; human	Human	Human	98256
SAL_BA5150AA_AS	United Kingdom	#76FF03	2015	ST32809	SAL_CA2206AA	Europe	Homo sapiens; human	Human	Human	95012
SAL_EA7323AA_AS	United Kingdom	#76FF03	2015	ST32743	SAL_CA2277AA	Europe	Homo sapiens; human	Human	Human	96233
SAL_EA7420AA_AS	United Kingdom	#76FF03	2015	ST32518	SAL_CA2534AA	Europe	Homo sapiens; human	Human	Human	94258
SAL_EA7442AA_AS	United Kingdom	#76FF03	2015	ST32455	SAL_CA2608AA	Europe	Homo sapiens; human	Human	Human	93565
SAL_BA2833AA_AS	United Kingdom	#76FF03	2015	ST32354	SAL_CA2717AA	Europe	Homo sapiens; human	Human	Human	83714
SAL_EA7595AA_AS	United Kingdom	#76FF03	2015	ST32023	SAL_CA3090AA	Europe	Homo sapiens; human	Human	Human	89890
SAL_EA7717AA_AS	United Kingdom	#76FF03	2015	ST31739	SAL_CA3426AA	Europe	Homo sapiens; human	Human	Human	83579
SAL_IA9038AA_AS	United Kingdom	#76FF03	2015	ST31616	SAL_CA3565AA	Europe	Homo sapiens; human	Human	Human	83690
SAL_EA7778AA_AS	United Kingdom	#76FF03	2015	ST31550	SAL_CA3638AA	Europe	Homo sapiens; human	Human	Human	83297
SAL_IA9076AA_AS	United Kingdom	#76FF03	2015	ST31495	SAL_CA3704AA	Europe	Homo sapiens; human	Human	Human	83335
SAL_EA7888AA_AS	United Kingdom	#76FF03	2015	ST31258	SAL_CA3970AA	Europe	Homo sapiens; human	Human	Human	94270
SAL_IA9188AA_AS	United Kingdom	#76FF03	2015	ST31149	SAL_CA4093AA	Europe	Homo sapiens; human	Human	Human	95043
SAL_BA3424AA_AS	United Kingdom	#76FF03	2015	ST30644	SAL_CA4667AA	Europe	Homo sapiens; human	Human	Human	93540
SAL_EA8238AA_AS	United Kingdom	#76FF03	2015	ST30323	SAL_CA5046AA	Europe	Homo sapiens; human	Human	Human	79115
SAL_EA8452AA_AS	United Kingdom	#76FF03	2015	ST29815	SAL_CA5629AA	Europe	Homo sapiens; human	Human	Human	79081
SAL_KA7837AA_AS	United Kingdom	#76FF03	2015	ST5617	SAL_FA3638AA	Europe	Homo sapiens; human	Human	Human	102533
SAL_KA7584AA_AS	United Kingdom	#76FF03	2015	ST5404	SAL_FA3854AA	Europe	Homo sapiens; human	Human	Human	170320
SAL_KA8631AA_AS	United Kingdom	#76FF03	2015	ST5173	SAL_FA4110AA	Europe	Homo sapiens; human	Human	Human	109926
SAL_KA8610AA_AS	United Kingdom	#76FF03	2015	ST5135	SAL_FA4131AA	Europe	Homo sapiens; human	Human	Human	163190
SAL_KA8575AA_AS	United Kingdom	#76FF03	2015	ST5096	SAL_FA4164AA	Europe	Homo sapiens; human	Human	Human	152378
SAL_KA8568AA_AS	United Kingdom	#76FF03	2015	ST5099	SAL_FA4171AA	Europe	Homo sapiens; human	Human	Human	157300
SAL_KA8518AA_AS	United Kingdom	#76FF03	2015	ST5052	SAL_FA4219AA	Europe	Homo sapiens; human	Human	Human	180810
SAL_KA8427AA_AS	United Kingdom	#76FF03	2015	ST4963	SAL_FA4309AA	Europe	Homo sapiens; human	Human	Human	187495
SAL_KA8223AA_AS	United Kingdom	#76FF03	2015	ST4766	SAL_FA4513AA	Europe	Homo sapiens; human	Human	Human	109939
SAL_KA8144AA_AS	United Kingdom	#76FF03	2015	ST4692	SAL_FA4592AA	Europe	Homo sapiens; human	Human	Human	136577
SAL_KA8094AA_AS	United Kingdom	#76FF03	2015	ST4640	SAL_FA4642AA	Europe	Homo sapiens; human	Human	Human	179824
SAL_KA8035AA_AS	United Kingdom	#76FF03	2015	ST4592	SAL_FA4701AA	Europe	Homo sapiens; human	Human	Human	196372
SAL_QA0645AA_AS	United Kingdom	#76FF03	2015	ST70203	SAL_IA0694AA	Europe	Homo sapiens; human	Human	Human	171157
SAL_PA9861AA_AS	United Kingdom	#76FF03	2015	ST69620	SAL_IA1453AA	Europe	Homo sapiens; human	Human	Human	140639
SAL_PA9623AA_AS	United Kingdom	#76FF03	2015	ST69315	SAL_IA1691AA	Europe	Homo sapiens; human	Human	Human	142539
SAL_PA9561AA_AS	United Kingdom	#76FF03	2015	ST69417	SAL_IA1753AA	Europe	Homo sapiens; human	Human	Human	168349
SAL_XA2458AA_AS	United Kingdom	#76FF03	2015	ST121581	SAL_MA8080AA	Europe	Homo sapiens; human	Human	Human	101333
SAL_XA2439AA_AS	United Kingdom	#76FF03	2015	ST121598	SAL_MA8099AA	Europe	Homo sapiens; human	Human	Human	107101
SAL_XA2432AA_AS	United Kingdom	#76FF03	2015	ST121543	SAL_MA8106AA	Europe	Homo sapiens; human	Human	Human	103664
SAL_AB7790AA_AS	United Kingdom	#76FF03	2015	ST147521	SAL_PA6417AA	Europe	Homo sapiens; human	Human	Human	200619
SAL_AB8630AA_AS	United Kingdom	#76FF03	2015	ST148389	SAL_PA7258AA	Europe	Homo sapiens; human	Human	Human	147869
SAL_AB9462AA_AS	United Kingdom	#76FF03	2015	ST149145	SAL_PA7862AA	Europe	Homo sapiens; human	Human	Human	109277
SAL_BB0241AA_AS	United Kingdom	#76FF03	2015	ST149830	SAL_PA8491AA	Europe	Homo sapiens; human	Human	Human	130389
SAL_BB0102AA_AS	United Kingdom	#76FF03	2015	ST187187	SAL_PA8630AA	Europe	Homo sapiens; human	Human	Human	179631
SAL_BB0096AA_AS	United Kingdom	#76FF03	2015	ST149696	SAL_PA8636AA	Europe	Homo sapiens; human	Human	Human	101429
SAL_BB0052AA_AS	United Kingdom	#76FF03	2015	ST149654	SAL_PA8680AA	Europe	Homo sapiens; human	Human	Human	159681
SAL_BB0014AA_AS	United Kingdom	#76FF03	2015	ST194809	SAL_PA8718AA	Europe	Homo sapiens; human	Human	Human	178644
SAL_BB0840AA_AS	United Kingdom	#76FF03	2015	ST150421	SAL_PA8887AA	Europe	Homo sapiens; human	Human	Human	142468
SAL_BB0884AA_AS	United Kingdom	#76FF03	2015	ST150471	SAL_PA9521AA	Europe	Homo sapiens; human	Human	Human	117313
SAL_BB1955AA_AS	United Kingdom	#76FF03	2015	ST151434	SAL_QA0451AA	Europe	Homo sapiens; human	Human	Human	107176
SAL_BB3135AA_AS	United Kingdom	#76FF03	2015	ST152615	SAL_QA1465AA	Europe	Homo sapiens; human	Human	Human	188150
SAL_BB3023AA_AS	United Kingdom	#76FF03	2015	ST152487	SAL_QA1489AA	Europe	Homo sapiens; human	Human	Human	100492
SAL_BB3015AA_AS	United Kingdom	#76FF03	2015	ST152491	SAL_QA1497AA	Europe	Homo sapiens; human	Human	Human	183591
SAL_BB3708AA_AS	United Kingdom	#76FF03	2015	ST153099	SAL_QA2369AA	Europe	Homo sapiens; human	Human	Human	106541
SAL_BB4314AA_AS	United Kingdom	#76FF03	2015	ST153665	SAL_QA2885AA	Europe	Homo sapiens; human	Human	Human	152433
SAL_BB4273AA_AS	United Kingdom	#76FF03	2015	ST153592	SAL_QA2923AA	Europe	Homo sapiens; human	Human	Human	121442
SAL_BB4849AA_AS	United Kingdom	#76FF03	2015	ST154129	SAL_QA3424AA	Europe	Homo sapiens; human	Human	Human	132024
SAL_BB6447AA_AS	United Kingdom	#76FF03	2015	ST155618	SAL_QA4850AA	Europe	Homo sapiens; human	Human	Human	202229
SAL_BB6392AA_AS	United Kingdom	#76FF03	2015	ST155566	SAL_QA4902AA	Europe	Homo sapiens; human	Human	Human	193388
SAL_BB7320AA_AS	United Kingdom	#76FF03	2015	ST156463	SAL_QA5033AA	Europe	Homo sapiens; human	Human	Human	188374
SAL_BB6810AA_AS	United Kingdom	#76FF03	2015	ST155969	SAL_QA5439AA	Europe	Homo sapiens; human	Human	Human	163224
SAL_BB6766AA_AS	United Kingdom	#76FF03	2015	ST155908	SAL_QA5483AA	Europe	Homo sapiens; human	Human	Human	173713
SAL_BB6746AA_AS	United Kingdom	#76FF03	2015	ST155889	SAL_QA5503AA	Europe	Homo sapiens; human	Human	Human	186554
SAL_BB6715AA_AS	United Kingdom	#76FF03	2015	ST155874	SAL_QA5532AA	Europe	Homo sapiens; human	Human	Human	190605
SAL_BB7827AA_AS	United Kingdom	#76FF03	2015	ST156952	SAL_QA6284AA	Europe	Homo sapiens; human	Human	Human	202257
SAL_BB8322AA_AS	United Kingdom	#76FF03	2015	ST157405	SAL_QA6412AA	Europe	Homo sapiens; human	Human	Human	195737
SAL_BB8631AA_AS	United Kingdom	#76FF03	2015	ST157691	SAL_QA6708AA	Europe	Homo sapiens; human	Human	Human	172485
SAL_BB9839AA_AS	United Kingdom	#76FF03	2015	ST159005	SAL_QA7506AA	Europe	Homo sapiens; human	Human	Human	163178
SAL_BB9347AA_AS	United Kingdom	#76FF03	2015	ST158440	SAL_QA7798AA	Europe	Homo sapiens; human	Human	Human	155625
SAL_CB0150AA_AS	United Kingdom	#76FF03	2015	ST159283	SAL_QA8192AA	Europe	Homo sapiens; human	Human	Human	143957
SAL_CB0050AA_AS	United Kingdom	#76FF03	2015	ST159214	SAL_QA8292AA	Europe	Homo sapiens; human	Human	Human	129402
SAL_BB9930AA_AS	United Kingdom	#76FF03	2015	ST159071	SAL_QA8403AA	Europe	Homo sapiens; human	Human	Human	123978
SAL_CB0436AA_AS	United Kingdom	#76FF03	2015	ST159721	SAL_QA8840AA	Europe	Homo sapiens; human	Human	Human	170387
SAL_CB1120AA_AS	United Kingdom	#76FF03	2015	ST160353	SAL_QA9479AA	Europe	Homo sapiens; human	Human	Human	166286
SAL_CB1636AA_AS	United Kingdom	#76FF03	2015	ST160827	SAL_QA9972AA	Europe	Homo sapiens; human	Human	Human	155629
SAL_CB2257AA_AS	United Kingdom	#76FF03	2015	ST161316	SAL_RA0176AA	Europe	Homo sapiens; human	Human	Human	109268
SAL_CB2033AA_AS	United Kingdom	#76FF03	2015	ST161146	SAL_RA0396AA	Europe	Homo sapiens; human	Human	Human	129494
SAL_CB2789AA_AS	United Kingdom	#76FF03	2015	ST161809	SAL_RA0641AA	Europe	Homo sapiens; human	Human	Human	188184
SAL_CB2675AA_AS	United Kingdom	#76FF03	2015	ST161732	SAL_RA0755AA	Europe	Homo sapiens; human	Human	Human	109856
SAL_CB2645AA_AS	United Kingdom	#76FF03	2015	ST161684	SAL_RA0785AA	Europe	Homo sapiens; human	Human	Human	155819
SAL_CB3449AA_AS	United Kingdom	#76FF03	2015	ST162468	SAL_RA2779AA	Europe	Homo sapiens; human	Human	Human	109895
SAL_CB4593AA_AS	United Kingdom	#76FF03	2015	ST163222	SAL_RA2871AA	Europe	Homo sapiens; human	Human	Human	194219
SAL_CB4587AA_AS	United Kingdom	#76FF03	2015	ST163224	SAL_RA2877AA	Europe	Homo sapiens; human	Human	Human	168518
SAL_CB4562AA_AS	United Kingdom	#76FF03	2015	ST163149	SAL_RA2902AA	Europe	Homo sapiens; human	Human	Human	128223
SAL_CB5046AA_AS	United Kingdom	#76FF03	2015	ST163528	SAL_RA3435AA	Europe	Homo sapiens; human	Human	Human	146080
SAL_CB5040AA_AS	United Kingdom	#76FF03	2015	ST163500	SAL_RA3441AA	Europe	Homo sapiens; human	Human	Human	114063
SAL_CB5966AA_AS	United Kingdom	#76FF03	2015	ST164413	SAL_RA3895AA	Europe	Homo sapiens; human	Human	Human	117275
SAL_CB8536AA_AS	United Kingdom	#76FF03	2015	ST168334	SAL_RA6545AA	Europe	Homo sapiens; human	Human	Human	153181
SAL_CB9583AA_AS	United Kingdom	#76FF03	2015	ST169461	SAL_RA7019AA	Europe	Homo sapiens; human	Human	Human	173542
SAL_CB9393AA_AS	United Kingdom	#76FF03	2015	ST169287	SAL_RA7204AA	Europe	Homo sapiens; human	Human	Human	182875
SAL_CB9239AA_AS	United Kingdom	#76FF03	2015	ST171891	SAL_RA7265AA	Europe	Homo sapiens; human	Human	Human	160783
SAL_CB9185AA_AS	United Kingdom	#76FF03	2015	ST169102	SAL_RA7318AA	Europe	Homo sapiens; human	Human	Human	152453
SAL_CB9149AA_AS	United Kingdom	#76FF03	2015	ST169089	SAL_RA7354AA	Europe	Homo sapiens; human	Human	Human	137137
SAL_CB9615AA_AS	United Kingdom	#76FF03	2015	ST169486	SAL_RA7877AA	Europe	Homo sapiens; human	Human	Human	114072
SAL_CB9611AA_AS	United Kingdom	#76FF03	2015	ST169490	SAL_RA7881AA	Europe	Homo sapiens; human	Human	Human	128219
SAL_CB9996AA_AS	United Kingdom	#76FF03	2015	ST169831	SAL_RA8029AA	Europe	Homo sapiens; human	Human	Human	157034
SAL_EB5260AA_AS	United Kingdom	#76FF03	2015	ST178368	SAL_SA7855AA	Europe	Homo sapiens; human	Human	Human	195756
SAL_KB2845AA_AS	United Kingdom	#76FF03	2015	ST216391	SAL_WA0118AA	Europe	Homo sapiens; human	Human	Human	202241
SAL_KB3268AA_AS	United Kingdom	#76FF03	2015	ST216596	SAL_WA0408AA	Europe	Homo sapiens; human	Human	Human	180802
SAL_KB3163AA_AS	United Kingdom	#76FF03	2015	ST216518	SAL_WA0513AA	Europe	Homo sapiens; human	Human	Human	184420
SAL_KB3130AA_AS	United Kingdom	#76FF03	2015	ST216433	SAL_WA0546AA	Europe	Homo sapiens; human	Human	Human	188340
SAL_KB3708AA_AS	United Kingdom	#76FF03	2015	ST216810	SAL_WA0759AA	Europe	Homo sapiens; human	Human	Human	157238
SAL_KB3649AA_AS	United Kingdom	#76FF03	2015	ST216851	SAL_WA0818AA	Europe	Homo sapiens; human	Human	Human	157306
SAL_KB3645AA_AS	United Kingdom	#76FF03	2015	ST216848	SAL_WA0822AA	Europe	Homo sapiens; human	Human	Human	164923
SAL_KB4677AA_AS	United Kingdom	#76FF03	2015	ST218428	SAL_WA1223AA	Europe	Homo sapiens; human	Human	Human	131492
SAL_KB4588AA_AS	United Kingdom	#76FF03	2015	ST218401	SAL_WA1271AA	Europe	Homo sapiens; human	Human	Human	132041
SAL_KB4553AA_AS	United Kingdom	#76FF03	2015	ST217305	SAL_WA1306AA	Europe	Homo sapiens; human	Human	Human	152363
SAL_KB5066AA_AS	United Kingdom	#76FF03	2015	ST218555	SAL_WA1424AA	Europe	Homo sapiens; human	Human	Human	110955
SAL_KB5054AA_AS	United Kingdom	#76FF03	2015	ST218588	SAL_WA1436AA	Europe	Homo sapiens; human	Human	Human	107758
SAL_KB5053AA_AS	United Kingdom	#76FF03	2015	ST218558	SAL_WA1437AA	Europe	Homo sapiens; human	Human	Human	149275
SAL_KB5653AA_AS	United Kingdom	#76FF03	2015	ST218649	SAL_WA1510AA	Europe	Homo sapiens; human	Human	Human	110982
SAL_KB5646AA_AS	United Kingdom	#76FF03	2015	ST218699	SAL_WA1517AA	Europe	Homo sapiens; human	Human	Human	121472
SAL_KB5638AA_AS	United Kingdom	#76FF03	2015	ST218650	SAL_WA1525AA	Europe	Homo sapiens; human	Human	Human	119513
SAL_KB6181AA_AS	United Kingdom	#76FF03	2015	ST218960	SAL_WA1689AA	Europe	Homo sapiens; human	Human	Human	107784
SAL_HC4823AA_AS	Israel	#CC99CC	2015	ST284807	SAL_DB1266AA	Asia	animal	Wild Animal	ND/Others	162835
SAL_HC4826AA_AS	Israel	#CC99CC	2015	ST284811	SAL_DB1268AA	Asia	animal	Wild Animal	ND/Others	161365
SAL_KA6243AA_AS	United States	#FBC02D	2015	ST6949	SAL_FA2182AA	North America	stool	Human	Human	PNUSAS001694
SAL_KA6242AA_AS	United States	#FBC02D	2015	ST116775	SAL_FA2183AA	North America	stool	Human	Human	PNUSAS001693
SAL_FC5424AA_AS	United States	#FBC02D	2015	ST282799	SAL_CB9100AA	North America	Equus ferus caballus; feces	Livestock	Bovine	253
SAL_LA1155AA_AS	United States	#FBC02D	2015	ST45814	SAL_FA6895AA	North America	comminuted beef	Livestock	Bovine	FSIS1503400
SAL_FA7094AA_AS	United States	#FBC02D	2015	ST16430	SAL_EA1428AA	North America	animal-cattle-steer	Livestock	Bovine	FSIS1500996
SAL_JA9237AA_AS	United States	#FBC02D	2015	ST12680	SAL_EA5730AA	North America	animal-cattle-steer	Livestock	Bovine	FSIS1503053
SAL_JA9933AA_AS	United States	#FBC02D	2015	ST12084	SAL_EA6374AA	North America	animal-cattle-steer	Livestock	Bovine	FSIS1503932
SAL_JA9942AA_AS	United States	#FBC02D	2015	ST12075	SAL_EA6383AA	North America	animal-cattle-steer	Livestock	Bovine	FSIS1503432
SAL_EA3643AA_AS	United States	#FBC02D	2015	ST40808	SAL_BA2097AA	North America	NRTE (Not-Ready-to-Eat) Comminuted Poultry Exploratory Sampling - Chickens	Poultry	Avian	FSIS1501026
SAL_KA6745AA_AS	United States	#FBC02D	2015	ST6087	SAL_FA3064AA	North America	ground turkey	Poultry	Poultry	CVM N56564
SAL_KA6744AA_AS	United States	#FBC02D	2015	ST6090	SAL_FA3065AA	North America	ground turkey	Poultry	Poultry	CVM N56563
SAL_KA6743AA_AS	United States	#FBC02D	2015	ST6094	SAL_FA3066AA	North America	ground turkey	Poultry	Poultry	CVM N56562
SAL_IA3705AA_AS	United States	#FBC02D	2015	ST15210	SAL_EA2798AA	North America	comminuted chicken	Poultry	Poultry	FSIS1504505
SAL_IA3196AA_AS	United States	#FBC02D	2015	ST2343	SAL_EA2799AA	North America	comminuted chicken	Poultry	Poultry	FSIS1504510
SAL_KA1918AA_AS	United States	#FBC02D	2015	ST10301	SAL_EA8393AA	North America	Animal-Turkey-Young Turkey	Poultry	Poultry	FSIS1503614
SAL_LA4683AA_AS	China	#FF00CC	2015	ST47810	SAL_FA8200AA	Asia	white sesame	Environment	Plant	FDA905849
SAL_ZA2597AA_AS	Unknown	#FFFFFF	2015	ST134559	SAL_OA1568AA	Unknown	Unknown	Unknown	Unknown	159847
SAL_QB2439AA_AS	Unknown	#FFFFFF	2015	ST247558	SAL_OA1569AA	Unknown	Unknown	Unknown	Unknown	159053
SAL_QB2761AA_AS	Unknown	#FFFFFF	2015	ST247570	SAL_OA1578AA	Unknown	Unknown	Unknown	Unknown	164132
SAL_ZA2771AA_AS	Unknown	#FFFFFF	2015	ST134329	SAL_OA1720AA	Unknown	Unknown	Unknown	Unknown	158957_2
SAL_ZA2774AA_AS	Unknown	#FFFFFF	2015	ST134327	SAL_OA1722AA	Unknown	Unknown	Unknown	Unknown	159847_2
SAL_ZA2776AA_AS	Unknown	#FFFFFF	2015	ST134330	SAL_OA1723AA	Unknown	Unknown	Unknown	Unknown	158913_2
SAL_ZA2777AA_AS	Unknown	#FFFFFF	2015	ST134335	SAL_OA1724AA	Unknown	Unknown	Unknown	Unknown	160196_2
SAL_ZA2779AA_AS	Unknown	#FFFFFF	2015	ST134331	SAL_OA1726AA	Unknown	Unknown	Unknown	Unknown	162744_2
SAL_ZA2782AA_AS	Unknown	#FFFFFF	2015	ST134339	SAL_OA1729AA	Unknown	Unknown	Unknown	Unknown	162835_2
SAL_ZA2785AA_AS	Unknown	#FFFFFF	2015	ST191138	SAL_OA1732AA	Unknown	Unknown	Unknown	Unknown	164132_2
SAL_ZA2786AA_AS	Unknown	#FFFFFF	2015	ST134340	SAL_OA1733AA	Unknown	Unknown	Unknown	Unknown	161365_2
SAL_IA4888AA_AS	Vietnam	#B2DFDB	2015	ST14170	SAL_EA3968AA	Asia	broadhead fish	Aquatic Animal	Fish	FDA927163-2-BS1
SAL_QA0976AA_AS	Ireland	#00E676	2016	ST70531	SAL_IA2245AA	Europe	Homo sapiens; human	Human	Human	MS160061
SAL_QA0954AA_AS	Ireland	#00E676	2016	ST70507	SAL_IA2267AA	Europe	Homo sapiens; human	Human	Human	MS160018
SAL_QA2465AA_AS	Ireland	#00E676	2016	ST71746	SAL_IA2767AA	Europe	Homo sapiens; human	Human	Human	MS160106
SAL_QA4179AA_AS	Ireland	#00E676	2016	ST73261	SAL_IA4823AA	Europe	Homo sapiens; human	Human	Human	MS160231
SAL_QA5291AA_AS	Ireland	#00E676	2016	ST73842	SAL_IA5906AA	Europe	Homo sapiens; human	Human	Human	MS160405
SAL_QA5263AA_AS	Ireland	#00E676	2016	ST73908	SAL_IA5934AA	Europe	Homo sapiens; human	Human	Human	MS160368
SAL_JC6092AA_AS	Belgium	#00FFFF	2016	ST296076	SAL_EB2186AA	Europe	Homo sapiens	Human	Human	S16BD08730
SAL_CB0794AA_AS	Switzerland	#3333CC	2016	ST160062	SAL_QA9185AA	Europe	Homo sapiens; urine	Human	Human	N16-0631
SAL_CB0783AA_AS	Switzerland	#3333CC	2016	ST160068	SAL_QA9196AA	Europe	Homo sapiens; urine	Human	Human	N16-1609
SAL_CB0762AA_AS	Switzerland	#3333CC	2016	ST160030	SAL_QA9217AA	Europe	Homo sapiens; feces	Human	Human	N16-2924
SAL_WB0781AA_AS	Saudi Arabia	#33CCCC	2016	ST267635	SAL_BB3491AA	Asia	Homo sapiens; Age: 87; stool	Human	Human	SAL035
SAL_OC1443AA_AS	Romania	#66FFFF	2016	ST323870	SAL_GB8501AA	Unknown	Gallus gallus; boot swab sample	Environment	Animal-related	DTU2018-296-PRJ1121-Salmonella-Kentucky-50539-2VS
SAL_KA8473AA_AS	United Kingdom	#76FF03	2016	ST5011	SAL_FA4263AA	Europe	Homo sapiens; human	Human	Human	207571
SAL_QA0414AA_AS	United Kingdom	#76FF03	2016	ST70050	SAL_IA0900AA	Europe	Homo sapiens; human	Human	Human	285702
SAL_QA2811AA_AS	United Kingdom	#76FF03	2016	ST72082	SAL_IA3671AA	Europe	Homo sapiens; human	Human	Human	308509
SAL_AB5648AA_AS	United Kingdom	#76FF03	2016	ST145550	SAL_PA4280AA	Europe	Homo sapiens; human	Human	Human	261368
SAL_AB6200AA_AS	United Kingdom	#76FF03	2016	ST146005	SAL_PA4791AA	Europe	Homo sapiens; human	Human	Human	311203
SAL_AB8554AA_AS	United Kingdom	#76FF03	2016	ST148283	SAL_PA7307AA	Europe	Homo sapiens; human	Human	Human	229848
SAL_AB8948AA_AS	United Kingdom	#76FF03	2016	ST148609	SAL_PA7527AA	Europe	Homo sapiens; human	Human	Human	316670
SAL_AB9358AA_AS	United Kingdom	#76FF03	2016	ST149048	SAL_PA7966AA	Europe	Homo sapiens; human	Human	Human	223485
SAL_AB9263AA_AS	United Kingdom	#76FF03	2016	ST148982	SAL_PA8061AA	Europe	Homo sapiens; human	Human	Human	223505
SAL_AB9708AA_AS	United Kingdom	#76FF03	2016	ST149250	SAL_PA8333AA	Europe	Homo sapiens; human	Human	Human	265301
SAL_BB0205AA_AS	United Kingdom	#76FF03	2016	ST149794	SAL_PA8527AA	Europe	Homo sapiens; human	Human	Human	226990
SAL_BB0022AA_AS	United Kingdom	#76FF03	2016	ST149640	SAL_PA8710AA	Europe	Homo sapiens; human	Human	Human	294968
SAL_BB0016AA_AS	United Kingdom	#76FF03	2016	ST149645	SAL_PA8716AA	Europe	Homo sapiens; human	Human	Human	296288
SAL_BB0690AA_AS	United Kingdom	#76FF03	2016	ST150282	SAL_PA9036AA	Europe	Homo sapiens; human	Human	Human	251841
SAL_BB1282AA_AS	United Kingdom	#76FF03	2016	ST150848	SAL_PA9701AA	Europe	Homo sapiens; human	Human	Human	296159
SAL_BB1471AA_AS	United Kingdom	#76FF03	2016	ST150982	SAL_PA9954AA	Europe	Homo sapiens; human	Human	Human	325592
SAL_BB2028AA_AS	United Kingdom	#76FF03	2016	ST151490	SAL_QA0378AA	Europe	Homo sapiens; human	Human	Human	305264
SAL_BB2143AA_AS	United Kingdom	#76FF03	2016	ST151630	SAL_QA0716AA	Europe	Homo sapiens; human	Human	Human	265274
SAL_BB2512AA_AS	United Kingdom	#76FF03	2016	ST152000	SAL_QA1312AA	Europe	Homo sapiens; human	Human	Human	268673
SAL_BB3000AA_AS	United Kingdom	#76FF03	2016	ST152498	SAL_QA1512AA	Europe	Homo sapiens; human	Human	Human	278144
SAL_BB3370AA_AS	United Kingdom	#76FF03	2016	ST152801	SAL_QA1792AA	Europe	Homo sapiens; human	Human	Human	278111
SAL_BB3290AA_AS	United Kingdom	#76FF03	2016	ST152730	SAL_QA1870AA	Europe	Homo sapiens; human	Human	Human	282446
SAL_BB3226AA_AS	United Kingdom	#76FF03	2016	ST152685	SAL_QA1931AA	Europe	Homo sapiens; human	Human	Human	296160
SAL_BB3906AA_AS	United Kingdom	#76FF03	2016	ST153268	SAL_QA2171AA	Europe	Homo sapiens; human	Human	Human	289664
SAL_BB3856AA_AS	United Kingdom	#76FF03	2016	ST153250	SAL_QA2221AA	Europe	Homo sapiens; human	Human	Human	223602
SAL_BB3847AA_AS	United Kingdom	#76FF03	2016	ST153201	SAL_QA2230AA	Europe	Homo sapiens; human	Human	Human	296632
SAL_BB3652AA_AS	United Kingdom	#76FF03	2016	ST153040	SAL_QA2424AA	Europe	Homo sapiens; human	Human	Human	260444
SAL_BB3612AA_AS	United Kingdom	#76FF03	2016	ST152980	SAL_QA2463AA	Europe	Homo sapiens; human	Human	Human	243823
SAL_BB3579AA_AS	United Kingdom	#76FF03	2016	ST152966	SAL_QA2496AA	Europe	Homo sapiens; human	Human	Human	215118
SAL_BB4492AA_AS	United Kingdom	#76FF03	2016	ST153810	SAL_QA2711AA	Europe	Homo sapiens; human	Human	Human	301859
SAL_BB4439AA_AS	United Kingdom	#76FF03	2016	ST153747	SAL_QA2761AA	Europe	Homo sapiens; human	Human	Human	302539
SAL_BB4324AA_AS	United Kingdom	#76FF03	2016	ST153661	SAL_QA2875AA	Europe	Homo sapiens; human	Human	Human	252409
SAL_BB4885AA_AS	United Kingdom	#76FF03	2016	ST154135	SAL_QA3388AA	Europe	Homo sapiens; human	Human	Human	248553
SAL_BB5529AA_AS	United Kingdom	#76FF03	2016	ST154740	SAL_QA3846AA	Europe	Homo sapiens; human	Human	Human	322507
SAL_BB5464AA_AS	United Kingdom	#76FF03	2016	ST154726	SAL_QA3911AA	Europe	Homo sapiens; human	Human	Human	222574
SAL_BB5686AA_AS	United Kingdom	#76FF03	2016	ST156575	SAL_QA4114AA	Europe	Homo sapiens; human	Human	Human	264165
SAL_BB5682AA_AS	United Kingdom	#76FF03	2016	ST156576	SAL_QA4118AA	Europe	Homo sapiens; human	Human	Human	325712
SAL_BB5651AA_AS	United Kingdom	#76FF03	2016	ST154860	SAL_QA4149AA	Europe	Homo sapiens; human	Human	Human	215114
SAL_BB6487AA_AS	United Kingdom	#76FF03	2016	ST155649	SAL_QA4811AA	Europe	Homo sapiens; human	Human	Human	306633
SAL_BB7396AA_AS	United Kingdom	#76FF03	2016	ST156492	SAL_QA4997AA	Europe	Homo sapiens; human	Human	Human	316196
SAL_BB7219AA_AS	United Kingdom	#76FF03	2016	ST156436	SAL_QA5133AA	Europe	Homo sapiens; human	Human	Human	299811
SAL_BB7218AA_AS	United Kingdom	#76FF03	2016	ST156437	SAL_QA5134AA	Europe	Homo sapiens; human	Human	Human	319805
SAL_BB8289AA_AS	United Kingdom	#76FF03	2016	ST157352	SAL_QA6443AA	Europe	Homo sapiens; human	Human	Human	224046
SAL_BB8242AA_AS	United Kingdom	#76FF03	2016	ST157317	SAL_QA6490AA	Europe	Homo sapiens; human	Human	Human	246189
SAL_BB8240AA_AS	United Kingdom	#76FF03	2016	ST157285	SAL_QA6492AA	Europe	Homo sapiens; human	Human	Human	325576
SAL_BB8204AA_AS	United Kingdom	#76FF03	2016	ST158503	SAL_QA6528AA	Europe	Homo sapiens; human	Human	Human	249391
SAL_BB9141AA_AS	United Kingdom	#76FF03	2016	ST158212	SAL_QA7283AA	Europe	Homo sapiens; human	Human	Human	254642
SAL_BB9030AA_AS	United Kingdom	#76FF03	2016	ST158117	SAL_QA7393AA	Europe	Homo sapiens; human	Human	Human	257406
SAL_BB9010AA_AS	United Kingdom	#76FF03	2016	ST158091	SAL_QA7413AA	Europe	Homo sapiens; human	Human	Human	305192
SAL_BB9648AA_AS	United Kingdom	#76FF03	2016	ST158768	SAL_QA7603AA	Europe	Homo sapiens; human	Human	Human	323087
SAL_FB9520AA_AS	United Kingdom	#76FF03	2016	ST189551	SAL_QA7773AA	Europe	Homo sapiens; human	Human	Human	301714
SAL_CB0101AA_AS	United Kingdom	#76FF03	2016	ST159227	SAL_QA8241AA	Europe	Homo sapiens; human	Human	Human	319687
SAL_BB9987AA_AS	United Kingdom	#76FF03	2016	ST159180	SAL_QA8355AA	Europe	Homo sapiens; human	Human	Human	261459
SAL_BB9910AA_AS	United Kingdom	#76FF03	2016	ST159060	SAL_QA8423AA	Europe	Homo sapiens; human	Human	Human	277884
SAL_CB0545AA_AS	United Kingdom	#76FF03	2016	ST159791	SAL_QA8737AA	Europe	Homo sapiens; human	Human	Human	287786
SAL_CB0475AA_AS	United Kingdom	#76FF03	2016	ST159763	SAL_QA8805AA	Europe	Homo sapiens; human	Human	Human	319755
SAL_CB0473AA_AS	United Kingdom	#76FF03	2016	ST159751	SAL_QA8807AA	Europe	Homo sapiens; human	Human	Human	306665
SAL_CB0445AA_AS	United Kingdom	#76FF03	2016	ST159717	SAL_QA8831AA	Europe	Homo sapiens; human	Human	Human	305159
SAL_CB1439AA_AS	United Kingdom	#76FF03	2016	ST160664	SAL_QA9299AA	Europe	Homo sapiens; human	Human	Human	291791
SAL_CB1259AA_AS	United Kingdom	#76FF03	2016	ST160504	SAL_QA9400AA	Europe	Homo sapiens; human	Human	Human	313185
SAL_CB1163AA_AS	United Kingdom	#76FF03	2016	ST160402	SAL_QA9430AA	Europe	Homo sapiens; human	Human	Human	301846
SAL_CB1613AA_AS	United Kingdom	#76FF03	2016	ST160838	SAL_QA9995AA	Europe	Homo sapiens; human	Human	Human	211127
SAL_CB2211AA_AS	United Kingdom	#76FF03	2016	ST161346	SAL_RA0222AA	Europe	Homo sapiens; human	Human	Human	265848
SAL_CB2855AA_AS	United Kingdom	#76FF03	2016	ST161903	SAL_RA0575AA	Europe	Homo sapiens; human	Human	Human	307442
SAL_CB2800AA_AS	United Kingdom	#76FF03	2016	ST161880	SAL_RA0630AA	Europe	Homo sapiens; human	Human	Human	278630
SAL_CB2685AA_AS	United Kingdom	#76FF03	2016	ST161721	SAL_RA0745AA	Europe	Homo sapiens; human	Human	Human	253438
SAL_CB2495AA_AS	United Kingdom	#76FF03	2016	ST161552	SAL_RA0935AA	Europe	Homo sapiens; human	Human	Human	214729
SAL_CB2429AA_AS	United Kingdom	#76FF03	2016	ST161533	SAL_RA0993AA	Europe	Homo sapiens; human	Human	Human	286820
SAL_CB2420AA_AS	United Kingdom	#76FF03	2016	ST161449	SAL_RA1002AA	Europe	Homo sapiens; human	Human	Human	243827
SAL_CB3645AA_AS	United Kingdom	#76FF03	2016	ST165974	SAL_RA2584AA	Europe	Homo sapiens; human	Human	Human	259437
SAL_CB3487AA_AS	United Kingdom	#76FF03	2016	ST162503	SAL_RA2741AA	Europe	Homo sapiens; human	Human	Human	307488
SAL_CB4622AA_AS	United Kingdom	#76FF03	2016	ST163217	SAL_RA2842AA	Europe	Homo sapiens; human	Human	Human	206696
SAL_CB4617AA_AS	United Kingdom	#76FF03	2016	ST163220	SAL_RA2847AA	Europe	Homo sapiens; human	Human	Human	231220
SAL_CB5441AA_AS	United Kingdom	#76FF03	2016	ST163921	SAL_RA3630AA	Europe	Homo sapiens; human	Human	Human	288770
SAL_CB5677AA_AS	United Kingdom	#76FF03	2016	ST164117	SAL_RA4126AA	Europe	Homo sapiens; human	Human	Human	300829
SAL_CB8502AA_AS	United Kingdom	#76FF03	2016	ST168279	SAL_RA6579AA	Europe	Homo sapiens; human	Human	Human	216357
SAL_CB9449AA_AS	United Kingdom	#76FF03	2016	ST169379	SAL_RA7148AA	Europe	Homo sapiens; human	Human	Human	246190
SAL_CB9391AA_AS	United Kingdom	#76FF03	2016	ST169319	SAL_RA7206AA	Europe	Homo sapiens; human	Human	Human	216981
SAL_CB9828AA_AS	United Kingdom	#76FF03	2016	ST169703	SAL_RA7689AA	Europe	Homo sapiens; human	Human	Human	302916
SAL_CB9817AA_AS	United Kingdom	#76FF03	2016	ST169673	SAL_RA7699AA	Europe	Homo sapiens; human	Human	Human	224090
SAL_CB9952AA_AS	United Kingdom	#76FF03	2016	ST171987	SAL_RA8073AA	Europe	Homo sapiens; human	Human	Human	296872
SAL_DB0151AA_AS	United Kingdom	#76FF03	2016	ST169979	SAL_RA8352AA	Europe	Homo sapiens; human	Human	Human	264135
SAL_EB3381AA_AS	United Kingdom	#76FF03	2016	ST176910	SAL_SA7122AA	Europe	Homo sapiens; human	Human	Human	318566
SAL_EB3664AA_AS	United Kingdom	#76FF03	2016	ST177567	SAL_SA7482AA	Europe	Homo sapiens; human	Human	Human	318578
SAL_EB3503AA_AS	United Kingdom	#76FF03	2016	ST177182	SAL_SA7557AA	Europe	Homo sapiens; human	Human	Human	241774
SAL_EB5232AA_AS	United Kingdom	#76FF03	2016	ST178334	SAL_SA7883AA	Europe	Homo sapiens; human	Human	Human	261340
SAL_EB5395AA_AS	United Kingdom	#76FF03	2016	ST178440	SAL_SA8667AA	Europe	Homo sapiens; human	Human	Human	296672
SAL_EB6113AA_AS	United Kingdom	#76FF03	2016	ST179419	SAL_SA8953AA	Europe	Homo sapiens; human	Human	Human	323069
SAL_KB0065AA_AS	United Kingdom	#76FF03	2016	ST214994	SAL_VA8670AA	Europe	Homo sapiens; human	Human	Human	313276
SAL_KB0784AA_AS	United Kingdom	#76FF03	2016	ST215391	SAL_VA8902AA	Europe	Homo sapiens; human	Human	Human	301868
SAL_KB0732AA_AS	United Kingdom	#76FF03	2016	ST215310	SAL_VA8954AA	Europe	Homo sapiens; human	Human	Human	295014
SAL_KB0610AA_AS	United Kingdom	#76FF03	2016	ST215205	SAL_VA9075AA	Europe	Homo sapiens; human	Human	Human	318518
SAL_KB0607AA_AS	United Kingdom	#76FF03	2016	ST215204	SAL_VA9078AA	Europe	Homo sapiens; human	Human	Human	306688
SAL_KB0596AA_AS	United Kingdom	#76FF03	2016	ST215215	SAL_VA9089AA	Europe	Homo sapiens; human	Human	Human	308523
SAL_KB0519AA_AS	United Kingdom	#76FF03	2016	ST215040	SAL_VA9166AA	Europe	Homo sapiens; human	Human	Human	307482
SAL_KB0518AA_AS	United Kingdom	#76FF03	2016	ST215037	SAL_VA9167AA	Europe	Homo sapiens; human	Human	Human	306673
SAL_KB0482AA_AS	United Kingdom	#76FF03	2016	ST215000	SAL_VA9203AA	Europe	Homo sapiens; human	Human	Human	306637
SAL_KB1114AA_AS	United Kingdom	#76FF03	2016	ST215487	SAL_VA9357AA	Europe	Homo sapiens; human	Human	Human	298951
SAL_KB1073AA_AS	United Kingdom	#76FF03	2016	ST215509	SAL_VA9398AA	Europe	Homo sapiens; human	Human	Human	286819
SAL_KB1070AA_AS	United Kingdom	#76FF03	2016	ST215515	SAL_VA9401AA	Europe	Homo sapiens; human	Human	Human	294972
SAL_KB1531AA_AS	United Kingdom	#76FF03	2016	ST215786	SAL_VA9495AA	Europe	Homo sapiens; human	Human	Human	291750
SAL_KB1874AA_AS	United Kingdom	#76FF03	2016	ST215959	SAL_VA9675AA	Europe	Homo sapiens; human	Human	Human	249360
SAL_KB1865AA_AS	United Kingdom	#76FF03	2016	ST215973	SAL_VA9684AA	Europe	Homo sapiens; human	Human	Human	252399
SAL_KB1757AA_AS	United Kingdom	#76FF03	2016	ST215831	SAL_VA9792AA	Europe	Homo sapiens; human	Human	Human	257367
SAL_KB2253AA_AS	United Kingdom	#76FF03	2016	ST216180	SAL_VA9883AA	Europe	Homo sapiens; human	Human	Human	248635
SAL_KB2185AA_AS	United Kingdom	#76FF03	2016	ST216103	SAL_VA9951AA	Europe	Homo sapiens; human	Human	Human	231978
SAL_KB2167AA_AS	United Kingdom	#76FF03	2016	ST216097	SAL_VA9954AA	Europe	Homo sapiens; human	Human	Human	229089
SAL_KB2144AA_AS	United Kingdom	#76FF03	2016	ST216117	SAL_VA9977AA	Europe	Homo sapiens; human	Human	Human	221666
SAL_KB2774AA_AS	United Kingdom	#76FF03	2016	ST216379	SAL_WA0189AA	Europe	Homo sapiens; human	Human	Human	212793
SAL_KB2702AA_AS	United Kingdom	#76FF03	2016	ST216279	SAL_WA0261AA	Europe	Homo sapiens; human	Human	Human	216313
SAL_KB3205AA_AS	United Kingdom	#76FF03	2016	ST216570	SAL_WA0471AA	Europe	Homo sapiens; human	Human	Human	220500
SAL_KB3194AA_AS	United Kingdom	#76FF03	2016	ST216581	SAL_WA0482AA	Europe	Homo sapiens; human	Human	Human	206698
SAL_QA4764AA_AS	Uganda	#856363	2016	ST73644	SAL_IA5219AA	Africa	Poultry	Poultry	Poultry	NC_P03-16TX
SAL_QA4762AA_AS	Uganda	#856363	2016	ST73659	SAL_IA5221AA	Africa	Poultry	Poultry	Poultry	NC_P03-13TX
SAL_QA4760AA_AS	Uganda	#856363	2016	ST73657	SAL_IA5223AA	Africa	Poultry	Poultry	Poultry	NC_P03-14TX
SAL_QA4759AA_AS	Uganda	#856363	2016	ST73621	SAL_IA5224AA	Africa	Poultry	Poultry	Poultry	NC_P03-07GX
SAL_QA4758AA_AS	Uganda	#856363	2016	ST73624	SAL_IA5225AA	Africa	Poultry	Poultry	Poultry	NC_P03-11TX
SAL_QA4757AA_AS	Uganda	#856363	2016	ST73622	SAL_IA5226AA	Africa	Poultry	Poultry	Poultry	NC_P03-03GX
SAL_QA4751AA_AS	Uganda	#856363	2016	ST73632	SAL_IA5232AA	Africa	Poultry	Poultry	Poultry	NC_P03-12TX
SAL_QA4750AA_AS	Uganda	#856363	2016	ST73645	SAL_IA5233AA	Africa	Poultry	Poultry	Poultry	NC_P03-10TB
SAL_QA4746AA_AS	Uganda	#856363	2016	ST73660	SAL_IA5237AA	Africa	Poultry	Poultry	Poultry	NC_P03-05GX
SAL_QA6111AA_AS	Uganda	#856363	2016	ST74525	SAL_IA5510AA	Africa	Poultry	Poultry	Poultry	NC_P03-20TX
SAL_QA6090AA_AS	Uganda	#856363	2016	ST74533	SAL_IA5531AA	Africa	Poultry	Poultry	Poultry	NC_P03-18TB
SAL_IC2674AA_AS	Thailand	#97694F	2016	ST289940	SAL_DB5961AA	Unknown	environmental	Environment	ND/Others	SGEHI2016-PSU-BS-058SL
SAL_IC2665AA_AS	Thailand	#97694F	2016	ST289946	SAL_DB5970AA	Unknown	environmental	Environment	ND/Others	SGEHI2016-PSU-BS-159SL
SAL_IC2663AA_AS	Thailand	#97694F	2016	ST289949	SAL_DB5972AA	Unknown	environmental	Environment	ND/Others	SGEHI2016-PSU-BS-150SL
SAL_IC2661AA_AS	Thailand	#97694F	2016	ST289947	SAL_DB5974AA	Unknown	environmental	Environment	ND/Others	SGEHI2016-PSU-BS-099SL
SAL_IB8555AA_AS	Thailand	#97694F	2016	ST208656	SAL_VA1543AA	Asia	Cloacal swab live chicken	Poultry	Poultry	SSSE-03
SAL_IB8518AA_AS	Thailand	#97694F	2016	ST208624	SAL_VA1580AA	Asia	Cloacal swab live chicken	Poultry	Poultry	SSSE-01
SAL_PA8309AA_AS	United Arab Emirates	#D19275	2016	ST68205	SAL_HA9304AA	Asia	Frozen Lobster Tails	Aquatic Animal	Shellfish	FDA989381-C001-001
SAL_AB6718AA_AS	Brazil	#D8BFD8	2016	ST146577	SAL_PA5193AA	South America	Chicken thigh and drumstick	Poultry	Poultry	NC_SK496
SAL_AB6722AA_AS	Brazil	#D8BFD8	2016	ST146743	SAL_PA5189AA	South America	Chicken liver	Poultry	Poultry	NC_SK497
SAL_KA5475AA_AS	United States	#FBC02D	2016	ST7626	SAL_FA1441AA	North America	Food/alfalfa sprouts	Environment	Plant	NYAG_16B00474-12
SAL_KA4572AA_AS	United States	#FBC02D	2016	ST8268	SAL_FA0800AA	North America	Alfalfa Sprouts	Environment	Plant	FDA931203-C2-23
SAL_KA4573AA_AS	United States	#FBC02D	2016	ST8263	SAL_FA0801AA	North America	Alfalfa Sprouts	Environment	Plant	FDA931203-C2-5
SAL_NA7540AA_AS	United States	#FBC02D	2016	ST61841	SAL_HA3532AA	North America	Alfalfa Sprouts	Environment	Plant	IFSH00042
SAL_NA7245AA_AS	United States	#FBC02D	2016	ST62041	SAL_HA3533AA	North America	Alfalfa Sprouts	Environment	Plant	IFSH00039
SAL_NA7099AA_AS	United States	#FBC02D	2016	ST62091	SAL_HA3538AA	North America	Alfalfa Sprouts	Environment	Plant	IFSH00040
SAL_NA7096AA_AS	United States	#FBC02D	2016	ST62092	SAL_HA3539AA	North America	Alfalfa Sprouts	Environment	Plant	IFSH00041
SAL_NA7095AA_AS	United States	#FBC02D	2016	ST62090	SAL_HA3540AA	North America	Alfalfa Sprouts	Environment	Plant	IFSH00043
SAL_NA7226AA_AS	United States	#FBC02D	2016	ST62043	SAL_HA3542AA	North America	Alfalfa Sprouts	Environment	Plant	IFSH00044
SAL_RA9594AA_AS	United States	#FBC02D	2016	ST79925	SAL_JA0588AA	North America	Alfalfa Sprouts	Environment	Plant	IFSH00103
SAL_RA9593AA_AS	United States	#FBC02D	2016	ST79933	SAL_JA0589AA	North America	Alfalfa Sprouts	Environment	Plant	IFSH00106
SAL_RA9591AA_AS	United States	#FBC02D	2016	ST79934	SAL_JA0591AA	North America	Alfalfa Sprouts	Environment	Plant	IFSH00104
SAL_RA2710AA_AS	United States	#FBC02D	2016	ST78897	SAL_JA0604AA	North America	Alfalfa Sprouts	Environment	Plant	IFSH00102
SAL_RA9578AA_AS	United States	#FBC02D	2016	ST79896	SAL_JA0607AA	North America	Alfalfa Sprouts	Environment	Plant	IFSH00101
SAL_KA5976AA_AS	United States	#FBC02D	2016	ST7192	SAL_FA1911AA	North America	Age: 50-59; stool	Human	Human	PNUSAS001654
SAL_LA6549AA_AS	United States	#FBC02D	2016	ST49435	SAL_GA4461AA	North America	Age: 40-49; stool	Human	Human	PNUSAS002658
SAL_NA1121AA_AS	United States	#FBC02D	2016	ST59239	SAL_HA0727AA	North America	Age: 40-49; stool	Human	Human	PNUSAS004490
SAL_KA9396AA_AS	United States	#FBC02D	2016	ST4254	SAL_FA5051AA	North America	Age: 20-29; stool	Human	Human	PNUSAS001842
SAL_LA2622AA_AS	United States	#FBC02D	2016	ST46126	SAL_FA7369AA	North America	Age: 20-29; stool	Human	Human	PNUSAS002262
SAL_NA5825AA_AS	United States	#FBC02D	2016	ST60636	SAL_HA2977AA	North America	Age: 0-4; stool	Human	Human	PNUSAS004767
SAL_PA2661AA_AS	United States	#FBC02D	2016	ST65104	SAL_HA6815AA	North America	Age: 0-4; stool	Human	Human	PNUSAS005610
SAL_MA2500AA_AS	United States	#FBC02D	2016	ST116480	SAL_GA6060AA	North America	animal-cattle-steer	Livestock	Bovine	FSIS1607192
SAL_NA3046AA_AS	United States	#FBC02D	2016	ST60318	SAL_HA1757AA	North America	animal-cattle-steer	Livestock	Bovine	FSIS1607555
SAL_KA4143AA_AS	United States	#FBC02D	2016	ST8629	SAL_FA0403AA	North America	animal-cattle-dairy cow	Livestock	Bovine	FSIS1605577
SAL_NA2463AA_AS	United States	#FBC02D	2016	ST59783	SAL_HA1316AA	North America	animal-cattle-dairy cow	Livestock	Bovine	FSIS1607961
SAL_PA2529AA_AS	United States	#FBC02D	2016	ST64950	SAL_HA6947AA	North America	animal-cattle-dairy cow	Livestock	Bovine	FSIS1608901
SAL_QA4860AA_AS	United States	#FBC02D	2016	ST117138	SAL_IA5365AA	North America	animal-cattle-dairy cow	Livestock	Bovine	FSIS1709861
SAL_OB3095AA_AS	India	#FF3366	2016	ST241432	SAL_YA3320AA	Asia	Homo sapiens; Human	Human	Human	Salmonella-Kentucky-H-17
SAL_OB3097AA_AS	India	#FF3366	2016	ST241429	SAL_YA3318AA	Asia	Gallus gallus; Broiler chicken	Poultry	Poultry	Salmonella-Kentucky-P-8
SAL_GB5803AA_AS	Nigeria	#FFECB3	2016	ST195274	SAL_TA9960AA	Africa	Litter swab	Environment	Soil/Dust	CFSAN083272
SAL_PC8156AA_AS	Germany	#0000FF	2017	ST292954	SAL_IB1573AA	Europe	Homo sapiens; urine	Human	Human	17-06869
SAL_PC8146AA_AS	Germany	#0000FF	2017	ST292956	SAL_IB1583AA	Europe	Homo sapiens; stool	Human	Human	17-04797
SAL_PC8138AA_AS	Germany	#0000FF	2017	ST292955	SAL_IB1591AA	Europe	Homo sapiens; stool	Human	Human	17-02411
SAL_PC8136AA_AS	Germany	#0000FF	2017	ST334909	SAL_IB1593AA	Europe	Homo sapiens; stool	Human	Human	17-02304
SAL_MC8297AA_AS	Spain	#0066CC	2017	ST313052	SAL_FB8177AA	Europe	Gallus gallus; faecal sample broilers	Poultry	Poultry	27229
SAL_NC7219AA_AS	Ireland	#00E676	2017	ST314050	SAL_MA1121AA	Europe	Homo sapiens; human	Human	Human	MS170315
SAL_WA2830AA_AS	Ireland	#00E676	2017	ST108855	SAL_MA1157AA	Europe	Homo sapiens; human	Human	Human	MS170274
SAL_WA9930AA_AS	Ireland	#00E676	2017	ST119086	SAL_MA5692AA	Europe	Homo sapiens; human	Human	Human	MS170355
SAL_VA6645AA_AS	Luxembourg	#18FFFF	2017	ST102985	SAL_LA5143AA	Europe	Unknown	Human	Human	17041676
SAL_VA6681AA_AS	Luxembourg	#18FFFF	2017	ST102992	SAL_LA5150AA	Europe	Unknown	Human	Human	17042546
SAL_TA0160AA_AS	United Kingdom	#76FF03	2017	ST84802	SAL_JA5537AA	Europe	Homo sapiens; human	Human	Human	339517
SAL_TA0097AA_AS	United Kingdom	#76FF03	2017	ST84524	SAL_JA5600AA	Europe	Homo sapiens; human	Human	Human	358405
SAL_TA0028AA_AS	United Kingdom	#76FF03	2017	ST84606	SAL_JA5669AA	Europe	Homo sapiens; human	Human	Human	340203
SAL_SA9904AA_AS	United Kingdom	#76FF03	2017	ST84674	SAL_JA5793AA	Europe	Homo sapiens; human	Human	Human	330537
SAL_SA9847AA_AS	United Kingdom	#76FF03	2017	ST84390	SAL_JA5850AA	Europe	Homo sapiens; human	Human	Human	340250
SAL_SA9737AA_AS	United Kingdom	#76FF03	2017	ST84299	SAL_JA5960AA	Europe	Homo sapiens; human	Human	Human	338398
SAL_SA9689AA_AS	United Kingdom	#76FF03	2017	ST84684	SAL_JA6008AA	Europe	Homo sapiens; human	Human	Human	360258
SAL_SA9618AA_AS	United Kingdom	#76FF03	2017	ST84166	SAL_JA6079AA	Europe	Homo sapiens; human	Human	Human	347966
SAL_SA9491AA_AS	United Kingdom	#76FF03	2017	ST84061	SAL_JA6206AA	Europe	Homo sapiens; human	Human	Human	340174
SAL_SA9295AA_AS	United Kingdom	#76FF03	2017	ST84480	SAL_JA6402AA	Europe	Homo sapiens; human	Human	Human	342958
SAL_SA9248AA_AS	United Kingdom	#76FF03	2017	ST83818	SAL_JA6449AA	Europe	Homo sapiens; human	Human	Human	367220
SAL_TA0471AA_AS	United Kingdom	#76FF03	2017	ST84983	SAL_JA6865AA	Europe	Homo sapiens; human	Human	Human	363573
SAL_TA0423AA_AS	United Kingdom	#76FF03	2017	ST84907	SAL_JA6913AA	Europe	Homo sapiens; human	Human	Human	330463
SAL_TA0411AA_AS	United Kingdom	#76FF03	2017	ST84920	SAL_JA6925AA	Europe	Homo sapiens; human	Human	Human	365377
SAL_TA0410AA_AS	United Kingdom	#76FF03	2017	ST84916	SAL_JA6926AA	Europe	Homo sapiens; human	Human	Human	361797
SAL_TA2002AA_AS	United Kingdom	#76FF03	2017	ST117933	SAL_JA7853AA	Europe	Homo sapiens; human	Human	Human	345576
SAL_TA1947AA_AS	United Kingdom	#76FF03	2017	ST86420	SAL_JA7908AA	Europe	Homo sapiens; human	Human	Human	333406
SAL_TA1908AA_AS	United Kingdom	#76FF03	2017	ST86378	SAL_JA7947AA	Europe	Homo sapiens; human	Human	Human	365828
SAL_TA1732AA_AS	United Kingdom	#76FF03	2017	ST86218	SAL_JA8123AA	Europe	Homo sapiens; human	Human	Human	337618
SAL_TA1688AA_AS	United Kingdom	#76FF03	2017	ST86162	SAL_JA8167AA	Europe	Homo sapiens; human	Human	Human	342542
SAL_TA1615AA_AS	United Kingdom	#76FF03	2017	ST86124	SAL_JA8240AA	Europe	Homo sapiens; human	Human	Human	362750
SAL_TA1554AA_AS	United Kingdom	#76FF03	2017	ST86037	SAL_JA8301AA	Europe	Homo sapiens; human	Human	Human	360493
SAL_TA1546AA_AS	United Kingdom	#76FF03	2017	ST86013	SAL_JA8309AA	Europe	Homo sapiens; human	Human	Human	360433
SAL_TA1534AA_AS	United Kingdom	#76FF03	2017	ST86000	SAL_JA8321AA	Europe	Homo sapiens; human	Human	Human	366305
SAL_TA1427AA_AS	United Kingdom	#76FF03	2017	ST85915	SAL_JA8427AA	Europe	Homo sapiens; human	Human	Human	333413
SAL_TA1417AA_AS	United Kingdom	#76FF03	2017	ST85899	SAL_JA8437AA	Europe	Homo sapiens; human	Human	Human	356516
SAL_AB6452AA_AS	United Kingdom	#76FF03	2017	ST146286	SAL_PA4924AA	Europe	Homo sapiens; human	Human	Human	440145
SAL_AB7584AA_AS	United Kingdom	#76FF03	2017	ST147383	SAL_PA6143AA	Europe	Homo sapiens; human	Human	Human	427402
SAL_AB7836AA_AS	United Kingdom	#76FF03	2017	ST147574	SAL_PA6371AA	Europe	Homo sapiens; human	Human	Human	440793
SAL_AB7833AA_AS	United Kingdom	#76FF03	2017	ST147568	SAL_PA6374AA	Europe	Homo sapiens; human	Human	Human	337094
SAL_AB7809AA_AS	United Kingdom	#76FF03	2017	ST147528	SAL_PA6398AA	Europe	Homo sapiens; human	Human	Human	450316
SAL_AB8951AA_AS	United Kingdom	#76FF03	2017	ST148665	SAL_PA7524AA	Europe	Homo sapiens; human	Human	Human	461163
SAL_BB0137AA_AS	United Kingdom	#76FF03	2017	ST149745	SAL_PA8595AA	Europe	Homo sapiens; human	Human	Human	433593
SAL_AB9978AA_AS	United Kingdom	#76FF03	2017	ST149569	SAL_PA8754AA	Europe	Homo sapiens; human	Human	Human	399939
SAL_BB1385AA_AS	United Kingdom	#76FF03	2017	ST150934	SAL_PA9651AA	Europe	Homo sapiens; human	Human	Human	453260
SAL_BB1306AA_AS	United Kingdom	#76FF03	2017	ST150870	SAL_PA9677AA	Europe	Homo sapiens; human	Human	Human	367318
SAL_BB1294AA_AS	United Kingdom	#76FF03	2017	ST150880	SAL_PA9689AA	Europe	Homo sapiens; human	Human	Human	361827
SAL_BB1291AA_AS	United Kingdom	#76FF03	2017	ST150840	SAL_PA9692AA	Europe	Homo sapiens; human	Human	Human	387071
SAL_BB1826AA_AS	United Kingdom	#76FF03	2017	ST151336	SAL_QA0287AA	Europe	Homo sapiens; human	Human	Human	360271
SAL_BB2926AA_AS	United Kingdom	#76FF03	2017	ST152421	SAL_QA0845AA	Europe	Homo sapiens; human	Human	Human	441475
SAL_BB2913AA_AS	United Kingdom	#76FF03	2017	ST152388	SAL_QA0858AA	Europe	Homo sapiens; human	Human	Human	385498
SAL_BB3140AA_AS	United Kingdom	#76FF03	2017	ST152611	SAL_QA1460AA	Europe	Homo sapiens; human	Human	Human	360377
SAL_BB3137AA_AS	United Kingdom	#76FF03	2017	ST152614	SAL_QA1463AA	Europe	Homo sapiens; human	Human	Human	353889
SAL_FB9482AA_AS	United Kingdom	#76FF03	2017	ST189506	SAL_QA1884AA	Europe	Homo sapiens; human	Human	Human	384964
SAL_BB4041AA_AS	United Kingdom	#76FF03	2017	ST153413	SAL_QA2040AA	Europe	Homo sapiens; human	Human	Human	370877
SAL_BB4012AA_AS	United Kingdom	#76FF03	2017	ST153353	SAL_QA2069AA	Europe	Homo sapiens; human	Human	Human	429784
SAL_BB3999AA_AS	United Kingdom	#76FF03	2017	ST153326	SAL_QA2080AA	Europe	Homo sapiens; human	Human	Human	440795
SAL_BB3937AA_AS	United Kingdom	#76FF03	2017	ST153320	SAL_QA2142AA	Europe	Homo sapiens; human	Human	Human	383773
SAL_BB3654AA_AS	United Kingdom	#76FF03	2017	ST153038	SAL_QA2422AA	Europe	Homo sapiens; human	Human	Human	392857
SAL_BB4233AA_AS	United Kingdom	#76FF03	2017	ST153553	SAL_QA2963AA	Europe	Homo sapiens; human	Human	Human	373849
SAL_BB5084AA_AS	United Kingdom	#76FF03	2017	ST154357	SAL_QA3190AA	Europe	Homo sapiens; human	Human	Human	368319
SAL_BB4841AA_AS	United Kingdom	#76FF03	2017	ST154112	SAL_QA3432AA	Europe	Homo sapiens; human	Human	Human	376218
SAL_BB5578AA_AS	United Kingdom	#76FF03	2017	ST154772	SAL_QA3797AA	Europe	Homo sapiens; human	Human	Human	458537
SAL_BB5772AA_AS	United Kingdom	#76FF03	2017	ST154960	SAL_QA4028AA	Europe	Homo sapiens; human	Human	Human	371834
SAL_BB7318AA_AS	United Kingdom	#76FF03	2017	ST156403	SAL_QA5035AA	Europe	Homo sapiens; human	Human	Human	435998
SAL_BB6793AA_AS	United Kingdom	#76FF03	2017	ST155930	SAL_QA5456AA	Europe	Homo sapiens; human	Human	Human	378631
SAL_BB6713AA_AS	United Kingdom	#76FF03	2017	ST155839	SAL_QA5534AA	Europe	Homo sapiens; human	Human	Human	348745
SAL_BB7566AA_AS	United Kingdom	#76FF03	2017	ST156692	SAL_QA5847AA	Europe	Homo sapiens; human	Human	Human	465608
SAL_BB7874AA_AS	United Kingdom	#76FF03	2017	ST156965	SAL_QA6237AA	Europe	Homo sapiens; human	Human	Human	378650
SAL_BB8229AA_AS	United Kingdom	#76FF03	2017	ST157294	SAL_QA6503AA	Europe	Homo sapiens; human	Human	Human	370018
SAL_BB8174AA_AS	United Kingdom	#76FF03	2017	ST157277	SAL_QA6558AA	Europe	Homo sapiens; human	Human	Human	445159
SAL_BB8147AA_AS	United Kingdom	#76FF03	2017	ST157205	SAL_QA6585AA	Europe	Homo sapiens; human	Human	Human	371804
SAL_BB8105AA_AS	United Kingdom	#76FF03	2017	ST157197	SAL_QA6627AA	Europe	Homo sapiens; human	Human	Human	405945
SAL_BB9040AA_AS	United Kingdom	#76FF03	2017	ST158107	SAL_QA7383AA	Europe	Homo sapiens; human	Human	Human	377390
SAL_BB9750AA_AS	United Kingdom	#76FF03	2017	ST158862	SAL_QA7594AA	Europe	Homo sapiens; human	Human	Human	452504
SAL_FB9275AA_AS	United Kingdom	#76FF03	2017	ST188330	SAL_QA7749AA	Europe	Homo sapiens; human	Human	Human	370881
SAL_BB9265AA_AS	United Kingdom	#76FF03	2017	ST158319	SAL_QA7880AA	Europe	Homo sapiens; human	Human	Human	352055
SAL_BB9264AA_AS	United Kingdom	#76FF03	2017	ST158320	SAL_QA7881AA	Europe	Homo sapiens; human	Human	Human	404740
SAL_BB9891AA_AS	United Kingdom	#76FF03	2017	ST159038	SAL_QA8442AA	Europe	Homo sapiens; human	Human	Human	401588
SAL_CB0581AA_AS	United Kingdom	#76FF03	2017	ST159849	SAL_QA8701AA	Europe	Homo sapiens; human	Human	Human	381260
SAL_CB0518AA_AS	United Kingdom	#76FF03	2017	ST162291	SAL_QA8762AA	Europe	Homo sapiens; human	Human	Human	468925
SAL_CB1432AA_AS	United Kingdom	#76FF03	2017	ST160671	SAL_QA9306AA	Europe	Homo sapiens; human	Human	Human	405953
SAL_CB1181AA_AS	United Kingdom	#76FF03	2017	ST160433	SAL_QA9412AA	Europe	Homo sapiens; human	Human	Human	412008
SAL_CB1093AA_AS	United Kingdom	#76FF03	2017	ST160373	SAL_QA9496AA	Europe	Homo sapiens; human	Human	Human	436053
SAL_CB6148AA_AS	United Kingdom	#76FF03	2017	ST164548	SAL_QA9808AA	Europe	Homo sapiens; human	Human	Human	358027
SAL_CB1782AA_AS	United Kingdom	#76FF03	2017	ST160913	SAL_QA9827AA	Europe	Homo sapiens; human	Human	Human	408441
SAL_CB2098AA_AS	United Kingdom	#76FF03	2017	ST161184	SAL_RA0331AA	Europe	Homo sapiens; human	Human	Human	370651
SAL_CB2052AA_AS	United Kingdom	#76FF03	2017	ST161166	SAL_RA0377AA	Europe	Homo sapiens; human	Human	Human	423100
SAL_CB2888AA_AS	United Kingdom	#76FF03	2017	ST161948	SAL_RA0542AA	Europe	Homo sapiens; human	Human	Human	437046
SAL_CB2822AA_AS	United Kingdom	#76FF03	2017	ST161862	SAL_RA0608AA	Europe	Homo sapiens; human	Human	Human	442651
SAL_CB2314AA_AS	United Kingdom	#76FF03	2017	ST161357	SAL_RA1108AA	Europe	Homo sapiens; human	Human	Human	411476
SAL_CB3588AA_AS	United Kingdom	#76FF03	2017	ST165954	SAL_RA2641AA	Europe	Homo sapiens; human	Human	Human	371900
SAL_CB4575AA_AS	United Kingdom	#76FF03	2017	ST163138	SAL_RA2889AA	Europe	Homo sapiens; human	Human	Human	434322
SAL_CB4532AA_AS	United Kingdom	#76FF03	2017	ST163119	SAL_RA2932AA	Europe	Homo sapiens; human	Human	Human	367510
SAL_CB5244AA_AS	United Kingdom	#76FF03	2017	ST163684	SAL_RA3257AA	Europe	Homo sapiens; human	Human	Human	456159
SAL_CB5207AA_AS	United Kingdom	#76FF03	2017	ST163638	SAL_RA3294AA	Europe	Homo sapiens; human	Human	Human	429782
SAL_CB5083AA_AS	United Kingdom	#76FF03	2017	ST163565	SAL_RA3399AA	Europe	Homo sapiens; human	Human	Human	358408
SAL_CB5431AA_AS	United Kingdom	#76FF03	2017	ST163890	SAL_RA3640AA	Europe	Homo sapiens; human	Human	Human	454865
SAL_CB5333AA_AS	United Kingdom	#76FF03	2017	ST163810	SAL_RA3737AA	Europe	Homo sapiens; human	Human	Human	360489
SAL_CB5941AA_AS	United Kingdom	#76FF03	2017	ST164322	SAL_RA3920AA	Europe	Homo sapiens; human	Human	Human	456132
SAL_CB5789AA_AS	United Kingdom	#76FF03	2017	ST164214	SAL_RA4014AA	Europe	Homo sapiens; human	Human	Human	343759
SAL_CB5786AA_AS	United Kingdom	#76FF03	2017	ST164216	SAL_RA4017AA	Europe	Homo sapiens; human	Human	Human	435522
SAL_CB9510AA_AS	United Kingdom	#76FF03	2017	ST169415	SAL_RA7091AA	Europe	Homo sapiens; human	Human	Human	414606
SAL_CB9503AA_AS	United Kingdom	#76FF03	2017	ST171911	SAL_RA7098AA	Europe	Homo sapiens; human	Human	Human	412003
SAL_CB9458AA_AS	United Kingdom	#76FF03	2017	ST169344	SAL_RA7139AA	Europe	Homo sapiens; human	Human	Human	376185
SAL_CB9385AA_AS	United Kingdom	#76FF03	2017	ST169293	SAL_RA7212AA	Europe	Homo sapiens; human	Human	Human	442166
SAL_CB9249AA_AS	United Kingdom	#76FF03	2017	ST169183	SAL_RA7255AA	Europe	Homo sapiens; human	Human	Human	451981
SAL_CB9131AA_AS	United Kingdom	#76FF03	2017	ST171881	SAL_RA7372AA	Europe	Homo sapiens; human	Human	Human	418207
SAL_CB9819AA_AS	United Kingdom	#76FF03	2017	ST169674	SAL_RA7697AA	Europe	Homo sapiens; human	Human	Human	474622
SAL_CB9658AA_AS	United Kingdom	#76FF03	2017	ST169528	SAL_RA7834AA	Europe	Homo sapiens; human	Human	Human	461170
SAL_CB9618AA_AS	United Kingdom	#76FF03	2017	ST169512	SAL_RA7874AA	Europe	Homo sapiens; human	Human	Human	458052
SAL_CB9918AA_AS	United Kingdom	#76FF03	2017	ST169767	SAL_RA8107AA	Europe	Homo sapiens; human	Human	Human	381660
SAL_CB9912AA_AS	United Kingdom	#76FF03	2017	ST169775	SAL_RA8113AA	Europe	Homo sapiens; human	Human	Human	408260
SAL_EB1329AA_AS	United Kingdom	#76FF03	2017	ST176459	SAL_SA6782AA	Europe	Homo sapiens; human	Human	Human	446531
SAL_EB4202AA_AS	United Kingdom	#76FF03	2017	ST178167	SAL_SA7178AA	Europe	Homo sapiens; human	Human	Human	436903
SAL_EB4008AA_AS	United Kingdom	#76FF03	2017	ST177979	SAL_SA7762AA	Europe	Homo sapiens; human	Human	Human	412115
SAL_EB5344AA_AS	United Kingdom	#76FF03	2017	ST178424	SAL_SA8718AA	Europe	Homo sapiens; human	Human	Human	432274
SAL_EB6207AA_AS	United Kingdom	#76FF03	2017	ST178729	SAL_SA8859AA	Europe	Homo sapiens; human	Human	Human	376222
SAL_EB6668AA_AS	United Kingdom	#76FF03	2017	ST179142	SAL_SA9558AA	Europe	Homo sapiens; human	Human	Human	362115
SAL_IB9575AA_AS	United Kingdom	#76FF03	2017	ST210391	SAL_VA1853AA	Europe	Homo sapiens; human	Human	Human	435392
SAL_IB9546AA_AS	United Kingdom	#76FF03	2017	ST210410	SAL_VA1874AA	Europe	Homo sapiens; human	Human	Human	436050
SAL_IB9469AA_AS	United Kingdom	#76FF03	2017	ST210977	SAL_VA1936AA	Europe	Homo sapiens; human	Human	Human	438655
SAL_IB9413AA_AS	United Kingdom	#76FF03	2017	ST210245	SAL_VA1992AA	Europe	Homo sapiens; human	Human	Human	444476
SAL_IB9356AA_AS	United Kingdom	#76FF03	2017	ST209120	SAL_VA2041AA	Europe	Homo sapiens; human	Human	Human	457327
SAL_IB9248AA_AS	United Kingdom	#76FF03	2017	ST209047	SAL_VA2141AA	Europe	Homo sapiens; human	Human	Human	457938
SAL_JB0023AA_AS	United Kingdom	#76FF03	2017	ST210614	SAL_VA2429AA	Europe	Homo sapiens; human	Human	Human	430215
SAL_IB9968AA_AS	United Kingdom	#76FF03	2017	ST210542	SAL_VA2484AA	Europe	Homo sapiens; human	Human	Human	423118
SAL_IB9909AA_AS	United Kingdom	#76FF03	2017	ST210484	SAL_VA2543AA	Europe	Homo sapiens; human	Human	Human	429809
SAL_IB9881AA_AS	United Kingdom	#76FF03	2017	ST210494	SAL_VA2571AA	Europe	Homo sapiens; human	Human	Human	452454
SAL_JB0537AA_AS	United Kingdom	#76FF03	2017	ST210753	SAL_VA2789AA	Europe	Homo sapiens; human	Human	Human	420520
SAL_JB1185AA_AS	United Kingdom	#76FF03	2017	ST209415	SAL_VA3087AA	Europe	Homo sapiens; human	Human	Human	411457
SAL_JB1178AA_AS	United Kingdom	#76FF03	2017	ST209391	SAL_VA3094AA	Europe	Homo sapiens; human	Human	Human	408407
SAL_JB1137AA_AS	United Kingdom	#76FF03	2017	ST209366	SAL_VA3135AA	Europe	Homo sapiens; human	Human	Human	408449
SAL_JB1069AA_AS	United Kingdom	#76FF03	2017	ST209281	SAL_VA3203AA	Europe	Homo sapiens; human	Human	Human	442644
SAL_JB1022AA_AS	United Kingdom	#76FF03	2017	ST209253	SAL_VA3250AA	Europe	Homo sapiens; human	Human	Human	416209
SAL_JB1009AA_AS	United Kingdom	#76FF03	2017	ST209206	SAL_VA3263AA	Europe	Homo sapiens; human	Human	Human	408564
SAL_JB1788AA_AS	United Kingdom	#76FF03	2017	ST209755	SAL_VA3404AA	Europe	Homo sapiens; human	Human	Human	432259
SAL_JB1775AA_AS	United Kingdom	#76FF03	2017	ST209753	SAL_VA3417AA	Europe	Homo sapiens; human	Human	Human	404933
SAL_JB1741AA_AS	United Kingdom	#76FF03	2017	ST209723	SAL_VA3451AA	Europe	Homo sapiens; human	Human	Human	412047
SAL_JB1698AA_AS	United Kingdom	#76FF03	2017	ST209708	SAL_VA3494AA	Europe	Homo sapiens; human	Human	Human	397398
SAL_JB4533AA_AS	United Kingdom	#76FF03	2017	ST213199	SAL_VA4365AA	Europe	Homo sapiens; human	Human	Human	387468
SAL_JB4500AA_AS	United Kingdom	#76FF03	2017	ST213064	SAL_VA4398AA	Europe	Homo sapiens; human	Human	Human	408248
SAL_JB4461AA_AS	United Kingdom	#76FF03	2017	ST216625	SAL_VA4437AA	Europe	Homo sapiens; human	Human	Human	406669
SAL_JB4444AA_AS	United Kingdom	#76FF03	2017	ST213119	SAL_VA4454AA	Europe	Homo sapiens; human	Human	Human	391316
SAL_JB4441AA_AS	United Kingdom	#76FF03	2017	ST212972	SAL_VA4457AA	Europe	Homo sapiens; human	Human	Human	399490
SAL_JB4437AA_AS	United Kingdom	#76FF03	2017	ST212976	SAL_VA4461AA	Europe	Homo sapiens; human	Human	Human	400331
SAL_JB4430AA_AS	United Kingdom	#76FF03	2017	ST212983	SAL_VA4468AA	Europe	Homo sapiens; human	Human	Human	387048
SAL_JB4423AA_AS	United Kingdom	#76FF03	2017	ST212987	SAL_VA4475AA	Europe	Homo sapiens; human	Human	Human	387521
SAL_JB5410AA_AS	United Kingdom	#76FF03	2017	ST213803	SAL_VA6872AA	Europe	Homo sapiens; human	Human	Human	373256
SAL_JB5365AA_AS	United Kingdom	#76FF03	2017	ST213780	SAL_VA6917AA	Europe	Homo sapiens; human	Human	Human	374600
SAL_JB6546AA_AS	United Kingdom	#76FF03	2017	ST213979	SAL_VA7125AA	Europe	Homo sapiens; human	Human	Human	371919
SAL_JB6544AA_AS	United Kingdom	#76FF03	2017	ST213974	SAL_VA7127AA	Europe	Homo sapiens; human	Human	Human	381287
SAL_JB6506AA_AS	United Kingdom	#76FF03	2017	ST214000	SAL_VA7165AA	Europe	Homo sapiens; human	Human	Human	376213
SAL_JB6423AA_AS	United Kingdom	#76FF03	2017	ST213952	SAL_VA7182AA	Europe	Homo sapiens; human	Human	Human	373827
SAL_JB8934AA_AS	United Kingdom	#76FF03	2017	ST214517	SAL_VA8149AA	Europe	Homo sapiens; human	Human	Human	363504
SAL_JB8880AA_AS	United Kingdom	#76FF03	2017	ST214498	SAL_VA8203AA	Europe	Homo sapiens; human	Human	Human	370914
SAL_JB9470AA_AS	United Kingdom	#76FF03	2017	ST214654	SAL_VA8548AA	Europe	Homo sapiens; human	Human	Human	346602
SAL_XA8771AA_AS	United Kingdom	#76FF03	2017	ST125190	SAL_NA2046AA	Europe	Unknown	Laboratory	Laboratory	33-18-8101310
SAL_IB8559AA_AS	Thailand	#97694F	2017	ST208690	SAL_VA1539AA	Asia	Hands (slaughter's house worker)	Human	Human	SSSE-136
SAL_DC0286AA_AS	Burkina Faso	#CFB53B	2017	ST279472	SAL_CB5905AA	Africa	Unknown	Food	ND/Others	KenMARG-14AL-BZOG
SAL_DC1219AA_AS	Burkina Faso	#CFB53B	2017	ST279746	SAL_CB6037AA	Africa	Unknown	Food	ND/Others	KenMARG-13AL-BKOSS
SAL_DC1216AA_AS	Burkina Faso	#CFB53B	2017	ST279734	SAL_CB6034AA	Africa	Unknown	Human	Human	KenMARG-7AG-SC
SAL_DC1217AA_AS	Burkina Faso	#CFB53B	2017	ST279740	SAL_CB6035AA	Africa	Unknown	Human	Human	KenMARG-8AG-SC
SAL_FB7758AA_AS	Taiwan	#D19275	2017	ST187583	SAL_TA7692AA	Asia	Homo sapiens	Human	Human	R17.5432
SAL_TA4830AA_AS	United States	#FBC02D	2017	ST88253	SAL_KA0218AA	North America	FCI 16% Dairy Balancer livestock feed	Animal Feed	Dairy	FDA1002259-C001-001
SAL_QA3963AA_AS	United States	#FBC02D	2017	ST73106	SAL_IA4634AA	North America	Homo sapiens; Age: 30-39; stool	Human	Human	PNUSAS008075
SAL_UA4615AA_AS	United States	#FBC02D	2017	ST95913	SAL_KA7463AA	North America	Age: 70-79; stool	Human	Human	PNUSAS019898
SAL_QA9704AA_AS	United States	#FBC02D	2017	ST77436	SAL_IA8934AA	North America	Age: 60-69; stool	Human	Human	PNUSAS009369
SAL_UA5890AA_AS	United States	#FBC02D	2017	ST96871	SAL_KA8467AA	North America	Age: 50-59; stool	Human	Human	PNUSAS017950
SAL_TA7860AA_AS	United States	#FBC02D	2017	ST91053	SAL_KA2728AA	North America	Age: 40-49; stool	Human	Human	PNUSAS013866
SAL_TA0694AA_AS	United States	#FBC02D	2017	ST85326	SAL_JA6653AA	North America	Age: 30-39; stool	Human	Human	PNUSAS013477
SAL_UA5106AA_AS	United States	#FBC02D	2017	ST96306	SAL_KA7920AA	North America	Age: 30-39; stool	Human	Human	PNUSAS020426
SAL_TA5692AA_AS	United States	#FBC02D	2017	ST88940	SAL_KA0437AA	North America	Age: 20-29; stool	Human	Human	PNUSAS014018
SAL_UA3445AA_AS	United States	#FBC02D	2017	ST94803	SAL_KA6385AA	North America	Age: 0-4; stool	Human	Human	PNUSAS018093
SAL_UA8249AA_AS	United States	#FBC02D	2017	ST98909	SAL_LA0639AA	North America	product-raw-intact-beef	Livestock	Bovine	FSIS1703880
SAL_SA9318AA_AS	United States	#FBC02D	2017	ST83897	SAL_JA6379AA	North America	comminuted beef	Livestock	Bovine	FSIS1701023
SAL_WA4452AA_AS	United States	#FBC02D	2017	ST112952	SAL_MA2275AA	North America	comminuted beef	Livestock	Bovine	FSIS21720347
SAL_XA8575AA_AS	United States	#FBC02D	2017	ST124995	SAL_NA2008AA	North America	animal-cattle-steer	Livestock	Bovine	FSIS11706143
SAL_QA6137AA_AS	United States	#FBC02D	2017	ST74545	SAL_IA5484AA	North America	animal-cattle-dairy cow	Livestock	Bovine	FSIS1710351
SAL_UA8127AA_AS	United States	#FBC02D	2017	ST98861	SAL_LA0393AA	North America	animal-cattle-dairy cow	Livestock	Bovine	FSIS11703936
SAL_TA1355AA_AS	United States	#FBC02D	2017	ST85865	SAL_JA7236AA	North America	Comminuted Turkey	Poultry	Poultry	FSIS1700729
SAL_QA6662AA_AS	United States	#FBC02D	2017	ST117189	SAL_IA6626AA	North America	animal-chicken-young chicken	Poultry	Poultry	FSIS1710361
SAL_UA9479AA_AS	United States	#FBC02D	2017	ST100877	SAL_LA1817AA	North America	animal-chicken-young chicken	Poultry	Poultry	FSIS11704051
SAL_XA0786AA_AS	United States	#FBC02D	2017	ST119910	SAL_MA6456AA	North America	animal-chicken-young chicken	Poultry	Poultry	FSIS11704890
SAL_RA9217AA_AS	United States	#FBC02D	2017	ST79541	SAL_JA1236AA	North America	Unknown	Unknown	Unknown	PNUSAS009490
SAL_SA2611AA_AS	United States	#FBC02D	2017	ST82608	SAL_JA3815AA	North America	Unknown	Unknown	Unknown	PNUSAS012567
SAL_PC1591AA_AS	Canada	#FDD835	2017	ST330509	SAL_HB6778AA	Unknown	Homo sapiens; urine	Human	Human	PNCS002959
SAL_PC2026AA_AS	Canada	#FDD835	2017	ST330722	SAL_HB7189AA	Unknown	Homo sapiens; urine	Human	Human	PNCS003483
SAL_MC1430AA_AS	Canada	#FDD835	2017	ST306923	SAL_FB3143AA	Unknown	Homo sapiens; stool	Human	Human	PNCS013376
SAL_MC2674AA_AS	Canada	#FDD835	2017	ST307813	SAL_FB4058AA	Unknown	Homo sapiens; stool	Human	Human	PNCS013682
SAL_NC2676AA_AS	Canada	#FDD835	2017	ST317716	SAL_GB2286AA	Unknown	Homo sapiens; stool	Human	Human	PNCS009635
SAL_NC8259AA_AS	Canada	#FDD835	2017	ST321019	SAL_GB5579AA	Unknown	Homo sapiens; stool	Human	Human	PNCS003537
SAL_NC8111AA_AS	Canada	#FDD835	2017	ST321092	SAL_GB5727AA	Unknown	Homo sapiens; stool	Human	Human	PNCS003430
SAL_NC9767AA_AS	Canada	#FDD835	2017	ST322485	SAL_GB6975AA	Unknown	Homo sapiens; stool	Human	Human	PNCS003886
SAL_OC1710AA_AS	Canada	#FDD835	2017	ST324222	SAL_GB8234AA	Unknown	Homo sapiens; stool	Human	Human	PNCS004270
SAL_PC3052AA_AS	Canada	#FDD835	2017	ST331641	SAL_HB7945AA	Unknown	Homo sapiens	Human	Human	PNCS003628
SAL_PC3039AA_AS	Canada	#FDD835	2017	ST331931	SAL_HB7958AA	Unknown	Homo sapiens	Human	Human	PNCS003631
SAL_OB3096AA_AS	India	#FF3366	2017	ST241430	SAL_YA3319AA	Asia	Homo sapiens; Human	Human	Human	Salmonella-Kentucky-H-33
SAL_OB3107AA_AS	India	#FF3366	2017	ST241417	SAL_YA3308AA	Asia	Gallus gallus; Broiler chicken	Poultry	Poultry	Salmonella-Kentucky-P-299
SAL_OB3104AA_AS	India	#FF3366	2017	ST241420	SAL_YA3311AA	Asia	Gallus gallus; Broiler chicken	Poultry	Poultry	Salmonella-Kentucky-P-269
SAL_OB3103AA_AS	India	#FF3366	2017	ST241426	SAL_YA3312AA	Asia	Gallus gallus; Broiler chicken	Poultry	Poultry	Salmonella-Kentucky-P-261
SAL_OB3102AA_AS	India	#FF3366	2017	ST241423	SAL_YA3313AA	Asia	Gallus gallus; Broiler chicken	Poultry	Poultry	Salmonella-Kentucky-P-231
SAL_OB3101AA_AS	India	#FF3366	2017	ST241431	SAL_YA3314AA	Asia	Gallus gallus; Broiler chicken	Poultry	Poultry	Salmonella-Kentucky-P-225
SAL_OB3100AA_AS	India	#FF3366	2017	ST241427	SAL_YA3315AA	Asia	Gallus gallus; Broiler chicken	Poultry	Poultry	Salmonella-Kentucky-P-208
SAL_OB3099AA_AS	India	#FF3366	2017	ST241428	SAL_YA3316AA	Asia	Gallus gallus; Broiler chicken	Poultry	Poultry	Salmonella-Kentucky-P-207
SAL_OB3098AA_AS	India	#FF3366	2017	ST241434	SAL_YA3317AA	Asia	Gallus gallus; Broiler chicken	Poultry	Poultry	Salmonella-Kentucky-P-145
SAL_LB1038AA_AS	Lebanon	#FFEB3B	2017	ST220478	SAL_WA4345AA	Asia	cattle	Livestock	Bovine	NC_WHO_S462
SAL_YA6215AA_AS	Lebanon	#FFEB3B	2017	ST130691	SAL_NA7640AA	Asia	other	ND	ND/Others	17-70460_S35
SAL_YA6221AA_AS	Lebanon	#FFEB3B	2017	ST130690	SAL_NA7634AA	Asia	Gallus; animal	Poultry	Poultry	17-70474_S41
SAL_YA6219AA_AS	Lebanon	#FFEB3B	2017	ST130816	SAL_NA7636AA	Asia	Gallus; animal	Poultry	Poultry	17-70469_S39
SAL_YA6217AA_AS	Lebanon	#FFEB3B	2017	ST130822	SAL_NA7638AA	Asia	Gallus; animal	Poultry	Poultry	17-70464_S37
SAL_YA6216AA_AS	Lebanon	#FFEB3B	2017	ST130766	SAL_NA7639AA	Asia	Gallus; animal	Poultry	Poultry	17-70462_S36
SAL_YA6214AA_AS	Lebanon	#FFEB3B	2017	ST130769	SAL_NA7641AA	Asia	Gallus; animal	Poultry	Poultry	17-70328_S34
SAL_SB8080AA_AS	Germany	#0000FF	2018	ST255736	SAL_ZA9043AA	Europe	food	Food	ND/Others	18-SA01920
SAL_PC8205AA_AS	Germany	#0000FF	2018	ST334845	SAL_IB1524AA	Europe	Homo sapiens; stool	Human	Human	18-06234
SAL_PC8200AA_AS	Germany	#0000FF	2018	ST334850	SAL_IB1529AA	Europe	Homo sapiens; stool	Human	Human	18-05342
SAL_PC8199AA_AS	Germany	#0000FF	2018	ST334851	SAL_IB1530AA	Europe	Homo sapiens; stool	Human	Human	18-05206
SAL_PC8189AA_AS	Germany	#0000FF	2018	ST334860	SAL_IB1540AA	Europe	Homo sapiens; stool	Human	Human	18-03756
SAL_PC8182AA_AS	Germany	#0000FF	2018	ST334867	SAL_IB1547AA	Europe	Homo sapiens; stool	Human	Human	18-02787
SAL_PC8178AA_AS	Germany	#0000FF	2018	ST334871	SAL_IB1551AA	Europe	Homo sapiens; stool	Human	Human	18-02382
SAL_PC8212AA_AS	Germany	#0000FF	2018	ST334840	SAL_IB1517AA	Europe	Homo sapiens	Human	Human	18-06999
SAL_CB4225AA_AS	Ireland	#00E676	2018	ST168625	SAL_RA1800AA	Europe	Homo sapiens	Human	Human	sam_138d57b9-c43a-44a0-af4a-27de9985fa66
SAL_DB5517AA_AS	Ireland	#00E676	2018	ST172849	SAL_SA2797AA	Europe	Homo sapiens	Human	Human	sam_e0b41798-f9f6-44f4-a84e-aaee07ffb6ae
SAL_JC6095AA_AS	Belgium	#00FFFF	2018	ST296073	SAL_EB2183AA	Europe	Homo sapiens	Human	Human	S18BD03994
SAL_JC6094AA_AS	Belgium	#00FFFF	2018	ST296074	SAL_EB2184AA	Europe	Homo sapiens	Human	Human	S18BD05011
SAL_JC6093AA_AS	Belgium	#00FFFF	2018	ST296075	SAL_EB2185AA	Europe	Homo sapiens	Human	Human	S18BD00684
SAL_IB7938AA_AS	United Kingdom	#76FF03	2018	ST208192	SAL_VA1397AA	Europe	food	Food	ND/Others	492521
SAL_AB5638AA_AS	United Kingdom	#76FF03	2018	ST145524	SAL_PA4290AA	Europe	Homo sapiens; human	Human	Human	520175
SAL_AB7071AA_AS	United Kingdom	#76FF03	2018	ST146956	SAL_PA5604AA	Europe	Homo sapiens; human	Human	Human	481490
SAL_BB2016AA_AS	United Kingdom	#76FF03	2018	ST151483	SAL_QA0390AA	Europe	Homo sapiens; human	Human	Human	491030
SAL_BB1931AA_AS	United Kingdom	#76FF03	2018	ST151403	SAL_QA0475AA	Europe	Homo sapiens; human	Human	Human	495768
SAL_BB3256AA_AS	United Kingdom	#76FF03	2018	ST152698	SAL_QA1901AA	Europe	Homo sapiens; human	Human	Human	541356
SAL_BB3604AA_AS	United Kingdom	#76FF03	2018	ST152971	SAL_QA2471AA	Europe	Homo sapiens; human	Human	Human	476578
SAL_BB3582AA_AS	United Kingdom	#76FF03	2018	ST152950	SAL_QA2493AA	Europe	Homo sapiens; human	Human	Human	550757
SAL_BB5586AA_AS	United Kingdom	#76FF03	2018	ST154776	SAL_QA3789AA	Europe	Homo sapiens; human	Human	Human	516304
SAL_BB5653AA_AS	United Kingdom	#76FF03	2018	ST154850	SAL_QA4147AA	Europe	Homo sapiens; human	Human	Human	492557
SAL_BB6566AA_AS	United Kingdom	#76FF03	2018	ST155768	SAL_QA4735AA	Europe	Homo sapiens; human	Human	Human	539149
SAL_BB6453AA_AS	United Kingdom	#76FF03	2018	ST155616	SAL_QA4844AA	Europe	Homo sapiens; human	Human	Human	509832
SAL_BB6431AA_AS	United Kingdom	#76FF03	2018	ST155613	SAL_QA4866AA	Europe	Homo sapiens; human	Human	Human	534035
SAL_BB7315AA_AS	United Kingdom	#76FF03	2018	ST156405	SAL_QA5038AA	Europe	Homo sapiens; human	Human	Human	513490
SAL_BB7224AA_AS	United Kingdom	#76FF03	2018	ST156352	SAL_QA5128AA	Europe	Homo sapiens; human	Human	Human	526143
SAL_BB7217AA_AS	United Kingdom	#76FF03	2018	ST156356	SAL_QA5135AA	Europe	Homo sapiens; human	Human	Human	516941
SAL_BB6665AA_AS	United Kingdom	#76FF03	2018	ST155822	SAL_QA5582AA	Europe	Homo sapiens; human	Human	Human	541370
SAL_BB7457AA_AS	United Kingdom	#76FF03	2018	ST156568	SAL_QA5956AA	Europe	Homo sapiens; human	Human	Human	471542
SAL_BB7862AA_AS	United Kingdom	#76FF03	2018	ST156971	SAL_QA6249AA	Europe	Homo sapiens; human	Human	Human	528038
SAL_BB8333AA_AS	United Kingdom	#76FF03	2018	ST157395	SAL_QA6401AA	Europe	Homo sapiens; human	Human	Human	554390
SAL_BB8097AA_AS	United Kingdom	#76FF03	2018	ST157172	SAL_QA6635AA	Europe	Homo sapiens; human	Human	Human	513489
SAL_BB8096AA_AS	United Kingdom	#76FF03	2018	ST157167	SAL_QA6636AA	Europe	Homo sapiens; human	Human	Human	516903
SAL_BB9100AA_AS	United Kingdom	#76FF03	2018	ST158197	SAL_QA7323AA	Europe	Homo sapiens; human	Human	Human	482165
SAL_BB9093AA_AS	United Kingdom	#76FF03	2018	ST158155	SAL_QA7330AA	Europe	Homo sapiens; human	Human	Human	542083
SAL_BB9029AA_AS	United Kingdom	#76FF03	2018	ST158137	SAL_QA7394AA	Europe	Homo sapiens; human	Human	Human	546597
SAL_BB9023AA_AS	United Kingdom	#76FF03	2018	ST158079	SAL_QA7400AA	Europe	Homo sapiens; human	Human	Human	528453
SAL_BB9650AA_AS	United Kingdom	#76FF03	2018	ST158835	SAL_QA7601AA	Europe	Homo sapiens; human	Human	Human	545243
SAL_CB0179AA_AS	United Kingdom	#76FF03	2018	ST159327	SAL_QA8163AA	Europe	Homo sapiens; human	Human	Human	545261
SAL_BB9968AA_AS	United Kingdom	#76FF03	2018	ST159129	SAL_QA8449AA	Europe	Homo sapiens; human	Human	Human	556816
SAL_CB1051AA_AS	United Kingdom	#76FF03	2018	ST160308	SAL_QA9538AA	Europe	Homo sapiens; human	Human	Human	559051
SAL_CB1616AA_AS	United Kingdom	#76FF03	2018	ST160837	SAL_QA9992AA	Europe	Homo sapiens; human	Human	Human	505945
SAL_CB2114AA_AS	United Kingdom	#76FF03	2018	ST161241	SAL_RA0315AA	Europe	Homo sapiens; human	Human	Human	481486
SAL_CB2709AA_AS	United Kingdom	#76FF03	2018	ST161784	SAL_RA0721AA	Europe	Homo sapiens; human	Human	Human	536067
SAL_CB2703AA_AS	United Kingdom	#76FF03	2018	ST161705	SAL_RA0727AA	Europe	Homo sapiens; human	Human	Human	506867
SAL_CB3018AA_AS	United Kingdom	#76FF03	2018	ST162038	SAL_RA1343AA	Europe	Homo sapiens; human	Human	Human	519475
SAL_CB5189AA_AS	United Kingdom	#76FF03	2018	ST163652	SAL_RA3312AA	Europe	Homo sapiens; human	Human	Human	522000
SAL_CB5125AA_AS	United Kingdom	#76FF03	2018	ST163589	SAL_RA3357AA	Europe	Homo sapiens; human	Human	Human	524275
SAL_CB5082AA_AS	United Kingdom	#76FF03	2018	ST163533	SAL_RA3400AA	Europe	Homo sapiens; human	Human	Human	538392
SAL_CB5061AA_AS	United Kingdom	#76FF03	2018	ST163514	SAL_RA3420AA	Europe	Homo sapiens; human	Human	Human	539974
SAL_CB5003AA_AS	United Kingdom	#76FF03	2018	ST163484	SAL_RA3478AA	Europe	Homo sapiens; human	Human	Human	516920
SAL_CB4997AA_AS	United Kingdom	#76FF03	2018	ST163469	SAL_RA3484AA	Europe	Homo sapiens; human	Human	Human	563447
SAL_CB4993AA_AS	United Kingdom	#76FF03	2018	ST163473	SAL_RA3488AA	Europe	Homo sapiens; human	Human	Human	490893
SAL_CB5914AA_AS	United Kingdom	#76FF03	2018	ST164345	SAL_RA3947AA	Europe	Homo sapiens; human	Human	Human	473188
SAL_CB5793AA_AS	United Kingdom	#76FF03	2018	ST164211	SAL_RA4010AA	Europe	Homo sapiens; human	Human	Human	480702
SAL_CB9562AA_AS	United Kingdom	#76FF03	2018	ST169456	SAL_RA7039AA	Europe	Homo sapiens; human	Human	Human	520518
SAL_CB9541AA_AS	United Kingdom	#76FF03	2018	ST169426	SAL_RA7060AA	Europe	Homo sapiens; human	Human	Human	538332
SAL_CB9516AA_AS	United Kingdom	#76FF03	2018	ST169410	SAL_RA7085AA	Europe	Homo sapiens; human	Human	Human	548601
SAL_CB9447AA_AS	United Kingdom	#76FF03	2018	ST169353	SAL_RA7150AA	Europe	Homo sapiens; human	Human	Human	475832
SAL_CB9181AA_AS	United Kingdom	#76FF03	2018	ST169112	SAL_RA7322AA	Europe	Homo sapiens; human	Human	Human	509974
SAL_CB9166AA_AS	United Kingdom	#76FF03	2018	ST169128	SAL_RA7337AA	Europe	Homo sapiens; human	Human	Human	536073
SAL_CB9147AA_AS	United Kingdom	#76FF03	2018	ST169083	SAL_RA7356AA	Europe	Homo sapiens; human	Human	Human	541381
SAL_CB9144AA_AS	United Kingdom	#76FF03	2018	ST171878	SAL_RA7359AA	Europe	Homo sapiens; human	Human	Human	568476
SAL_DB0066AA_AS	United Kingdom	#76FF03	2018	ST169904	SAL_RA7959AA	Europe	Homo sapiens; human	Human	Human	570814
SAL_CB9954AA_AS	United Kingdom	#76FF03	2018	ST169796	SAL_RA8071AA	Europe	Homo sapiens; human	Human	Human	506856
SAL_CB9905AA_AS	United Kingdom	#76FF03	2018	ST169762	SAL_RA8120AA	Europe	Homo sapiens; human	Human	Human	550821
SAL_EB0355AA_AS	United Kingdom	#76FF03	2018	ST175693	SAL_SA4738AA	Europe	Homo sapiens; human	Human	Human	587444
SAL_EB0237AA_AS	United Kingdom	#76FF03	2018	ST175533	SAL_SA4856AA	Europe	Homo sapiens; human	Human	Human	590864
SAL_EB0173AA_AS	United Kingdom	#76FF03	2018	ST175454	SAL_SA4920AA	Europe	Homo sapiens; human	Human	Human	573611
SAL_EB1201AA_AS	United Kingdom	#76FF03	2018	ST176427	SAL_SA6064AA	Europe	Homo sapiens; human	Human	Human	593523
SAL_EB1147AA_AS	United Kingdom	#76FF03	2018	ST176398	SAL_SA6118AA	Europe	Homo sapiens; human	Human	Human	586797
SAL_EB1112AA_AS	United Kingdom	#76FF03	2018	ST176342	SAL_SA6153AA	Europe	Homo sapiens; human	Human	Human	599574
SAL_EB0999AA_AS	United Kingdom	#76FF03	2018	ST176225	SAL_SA6266AA	Europe	Homo sapiens; human	Human	Human	593534
SAL_EB0979AA_AS	United Kingdom	#76FF03	2018	ST176194	SAL_SA6285AA	Europe	Homo sapiens; human	Human	Human	602658
SAL_EB0943AA_AS	United Kingdom	#76FF03	2018	ST176166	SAL_SA6321AA	Europe	Homo sapiens; human	Human	Human	602655
SAL_EB0914AA_AS	United Kingdom	#76FF03	2018	ST176154	SAL_SA6350AA	Europe	Homo sapiens; human	Human	Human	579243
SAL_EB0815AA_AS	United Kingdom	#76FF03	2018	ST176056	SAL_SA6449AA	Europe	Homo sapiens; human	Human	Human	582820
SAL_EB1435AA_AS	United Kingdom	#76FF03	2018	ST176604	SAL_SA6678AA	Europe	Homo sapiens; human	Human	Human	593489
SAL_EB1312AA_AS	United Kingdom	#76FF03	2018	ST176476	SAL_SA6799AA	Europe	Homo sapiens; human	Human	Human	573534
SAL_EB1363AA_AS	United Kingdom	#76FF03	2018	ST176538	SAL_SA6809AA	Europe	Homo sapiens; human	Human	Human	572356
SAL_EB3330AA_AS	United Kingdom	#76FF03	2018	ST176838	SAL_SA7134AA	Europe	Homo sapiens; human	Human	Human	573547
SAL_EB1780AA_AS	United Kingdom	#76FF03	2018	ST186933	SAL_SA7213AA	Europe	Homo sapiens; human	Human	Human	533388
SAL_EB2606AA_AS	United Kingdom	#76FF03	2018	ST177012	SAL_SA7387AA	Europe	Homo sapiens; human	Human	Human	604875
SAL_EB2578AA_AS	United Kingdom	#76FF03	2018	ST176806	SAL_SA7415AA	Europe	Homo sapiens; human	Human	Human	482170
SAL_EB4140AA_AS	United Kingdom	#76FF03	2018	ST178117	SAL_SA7648AA	Europe	Homo sapiens; human	Human	Human	605805
SAL_EB5215AA_AS	United Kingdom	#76FF03	2018	ST178291	SAL_SA7900AA	Europe	Homo sapiens; human	Human	Human	605779
SAL_EB5170AA_AS	United Kingdom	#76FF03	2018	ST178268	SAL_SA7945AA	Europe	Homo sapiens; human	Human	Human	602706
SAL_EB5371AA_AS	United Kingdom	#76FF03	2018	ST179339	SAL_SA8691AA	Europe	Homo sapiens; human	Human	Human	597035
SAL_EB6831AA_AS	United Kingdom	#76FF03	2018	ST179309	SAL_SA9395AA	Europe	Homo sapiens; human	Human	Human	607762
SAL_EB6711AA_AS	United Kingdom	#76FF03	2018	ST179103	SAL_SA9515AA	Europe	Homo sapiens; human	Human	Human	483074
SAL_EB6685AA_AS	United Kingdom	#76FF03	2018	ST179167	SAL_SA9541AA	Europe	Homo sapiens; human	Human	Human	495815
SAL_EB8030AA_AS	United Kingdom	#76FF03	2018	ST180090	SAL_TA0336AA	Europe	Homo sapiens; human	Human	Human	613824
SAL_EB7916AA_AS	United Kingdom	#76FF03	2018	ST179986	SAL_TA0450AA	Europe	Homo sapiens; human	Human	Human	612547
SAL_EB9690AA_AS	United Kingdom	#76FF03	2018	ST181149	SAL_TA1488AA	Europe	Homo sapiens; human	Human	Human	586793
SAL_EB9689AA_AS	United Kingdom	#76FF03	2018	ST181147	SAL_TA1489AA	Europe	Homo sapiens; human	Human	Human	572339
SAL_EB9688AA_AS	United Kingdom	#76FF03	2018	ST181148	SAL_TA1490AA	Europe	Homo sapiens; human	Human	Human	579256
SAL_FB0752AA_AS	United Kingdom	#76FF03	2018	ST181812	SAL_TA2211AA	Europe	Homo sapiens; human	Human	Human	619030
SAL_FB0942AA_AS	United Kingdom	#76FF03	2018	ST182027	SAL_TA2234AA	Europe	Homo sapiens; human	Human	Human	619015
SAL_FB0904AA_AS	United Kingdom	#76FF03	2018	ST182015	SAL_TA2271AA	Europe	Homo sapiens; human	Human	Human	621454
SAL_FB0833AA_AS	United Kingdom	#76FF03	2018	ST181955	SAL_TA2342AA	Europe	Homo sapiens; human	Human	Human	619921
SAL_FB1089AA_AS	United Kingdom	#76FF03	2018	ST182217	SAL_TA2710AA	Europe	Homo sapiens; human	Human	Human	625721
SAL_FB0999AA_AS	United Kingdom	#76FF03	2018	ST182124	SAL_TA2786AA	Europe	Homo sapiens; human	Human	Human	626690
SAL_FB1509AA_AS	United Kingdom	#76FF03	2018	ST182673	SAL_TA2918AA	Europe	Homo sapiens; human	Human	Human	616997
SAL_FB4138AA_AS	United Kingdom	#76FF03	2018	ST184406	SAL_TA5172AA	Europe	Homo sapiens; human	Human	Human	621471
SAL_FB4101AA_AS	United Kingdom	#76FF03	2018	ST184343	SAL_TA5209AA	Europe	Homo sapiens; human	Human	Human	627314
SAL_FB3970AA_AS	United Kingdom	#76FF03	2018	ST184077	SAL_TA5340AA	Europe	Homo sapiens; human	Human	Human	616276
SAL_FB3946AA_AS	United Kingdom	#76FF03	2018	ST184103	SAL_TA5364AA	Europe	Homo sapiens; human	Human	Human	627391
SAL_FB4995AA_AS	United Kingdom	#76FF03	2018	ST184996	SAL_TA6206AA	Europe	Homo sapiens; human	Human	Human	625745
SAL_FB5873AA_AS	United Kingdom	#76FF03	2018	ST185979	SAL_TA6523AA	Europe	Homo sapiens; human	Human	Human	631567
SAL_FB5850AA_AS	United Kingdom	#76FF03	2018	ST185917	SAL_TA6544AA	Europe	Homo sapiens; human	Human	Human	632356
SAL_FB5758AA_AS	United Kingdom	#76FF03	2018	ST185850	SAL_TA6635AA	Europe	Homo sapiens; human	Human	Human	628847
SAL_FB5757AA_AS	United Kingdom	#76FF03	2018	ST185851	SAL_TA6636AA	Europe	Homo sapiens; human	Human	Human	607792
SAL_FB5719AA_AS	United Kingdom	#76FF03	2018	ST185829	SAL_TA6674AA	Europe	Homo sapiens; human	Human	Human	627292
SAL_FB6357AA_AS	United Kingdom	#76FF03	2018	ST186318	SAL_TA6952AA	Europe	Homo sapiens; human	Human	Human	633478
SAL_FB7335AA_AS	United Kingdom	#76FF03	2018	ST188588	SAL_TA7425AA	Europe	Homo sapiens; human	Human	Human	633450
SAL_GB1408AA_AS	United Kingdom	#76FF03	2018	ST188941	SAL_TA8295AA	Europe	Homo sapiens; human	Human	Human	638768
SAL_GB1391AA_AS	United Kingdom	#76FF03	2018	ST188904	SAL_TA8312AA	Europe	Homo sapiens; human	Human	Human	629324
SAL_GB1381AA_AS	United Kingdom	#76FF03	2018	ST188916	SAL_TA8322AA	Europe	Homo sapiens; human	Human	Human	628844
SAL_GB1338AA_AS	United Kingdom	#76FF03	2018	ST188951	SAL_TA8345AA	Europe	Homo sapiens; human	Human	Human	625738
SAL_GB5430AA_AS	United Kingdom	#76FF03	2018	ST195037	SAL_TA9743AA	Europe	Homo sapiens; human	Human	Human	643132
SAL_HB1399AA_AS	United Kingdom	#76FF03	2018	ST196391	SAL_UA2636AA	Europe	Homo sapiens; human	Human	Human	647785
SAL_HB1761AA_AS	United Kingdom	#76FF03	2018	ST196472	SAL_UA2737AA	Europe	Homo sapiens; human	Human	Human	646006
SAL_HB1902AA_AS	United Kingdom	#76FF03	2018	ST196568	SAL_UA2858AA	Europe	Homo sapiens; human	Human	Human	634630
SAL_HB3957AA_AS	United Kingdom	#76FF03	2018	ST201591	SAL_UA3714AA	Europe	Homo sapiens; human	Human	Human	599573
SAL_HB3948AA_AS	United Kingdom	#76FF03	2018	ST201811	SAL_UA3723AA	Europe	Homo sapiens; human	Human	Human	598063
SAL_HB4780AA_AS	United Kingdom	#76FF03	2018	ST202486	SAL_UA5242AA	Europe	Homo sapiens; human	Human	Human	651987
SAL_HB5265AA_AS	United Kingdom	#76FF03	2018	ST202630	SAL_UA5309AA	Europe	Homo sapiens; human	Human	Human	652955
SAL_HB5411AA_AS	United Kingdom	#76FF03	2018	ST202678	SAL_UA5438AA	Europe	Homo sapiens; human	Human	Human	652952
SAL_HB5663AA_AS	United Kingdom	#76FF03	2018	ST202879	SAL_UA5600AA	Europe	Homo sapiens; human	Human	Human	587438
SAL_HB7352AA_AS	United Kingdom	#76FF03	2018	ST203370	SAL_UA6174AA	Europe	Homo sapiens; human	Human	Human	580485
SAL_HB7325AA_AS	United Kingdom	#76FF03	2018	ST203498	SAL_UA6201AA	Europe	Homo sapiens; human	Human	Human	603269
SAL_HB8247AA_AS	United Kingdom	#76FF03	2018	ST203504	SAL_UA6353AA	Europe	Homo sapiens; human	Human	Human	576309
SAL_HB9861AA_AS	United Kingdom	#76FF03	2018	ST200837	SAL_UA6932AA	Europe	Homo sapiens; human	Human	Human	590481
SAL_HB9854AA_AS	United Kingdom	#76FF03	2018	ST203944	SAL_UA6939AA	Europe	Homo sapiens; human	Human	Human	572534
SAL_HB9733AA_AS	United Kingdom	#76FF03	2018	ST204067	SAL_UA7033AA	Europe	Homo sapiens; human	Human	Human	658622
SAL_IB1802AA_AS	United Kingdom	#76FF03	2018	ST204827	SAL_UA7399AA	Europe	Homo sapiens; human	Human	Human	568392
SAL_IB1797AA_AS	United Kingdom	#76FF03	2018	ST204837	SAL_UA7404AA	Europe	Homo sapiens; human	Human	Human	568458
SAL_IB1770AA_AS	United Kingdom	#76FF03	2018	ST204853	SAL_UA7431AA	Europe	Homo sapiens; human	Human	Human	569974
SAL_IB1727AA_AS	United Kingdom	#76FF03	2018	ST204819	SAL_UA7474AA	Europe	Homo sapiens; human	Human	Human	666347
SAL_IB1403AA_AS	United Kingdom	#76FF03	2018	ST204468	SAL_UA7796AA	Europe	Homo sapiens; human	Human	Human	662777
SAL_IB1332AA_AS	United Kingdom	#76FF03	2018	ST204321	SAL_UA7866AA	Europe	Homo sapiens; human	Human	Human	662763
SAL_IB1309AA_AS	United Kingdom	#76FF03	2018	ST204298	SAL_UA7889AA	Europe	Homo sapiens; human	Human	Human	662783
SAL_IB2994AA_AS	United Kingdom	#76FF03	2018	ST205141	SAL_UA8316AA	Europe	Homo sapiens; human	Human	Human	568450
SAL_IB3174AA_AS	United Kingdom	#76FF03	2018	ST205859	SAL_UA8681AA	Europe	Homo sapiens; human	Human	Human	670164
SAL_IB4979AA_AS	United Kingdom	#76FF03	2018	ST205723	SAL_UA9583AA	Europe	Homo sapiens; human	Human	Human	621759
SAL_IB5869AA_AS	United Kingdom	#76FF03	2018	ST206284	SAL_UA9878AA	Europe	Homo sapiens; human	Human	Human	562933
SAL_IB5782AA_AS	United Kingdom	#76FF03	2018	ST206200	SAL_UA9933AA	Europe	Homo sapiens; human	Human	Human	561110
SAL_IB5776AA_AS	United Kingdom	#76FF03	2018	ST206231	SAL_UA9939AA	Europe	Homo sapiens; human	Human	Human	553260
SAL_IB5727AA_AS	United Kingdom	#76FF03	2018	ST206158	SAL_UA9988AA	Europe	Homo sapiens; human	Human	Human	636305
SAL_IB5650AA_AS	United Kingdom	#76FF03	2018	ST206069	SAL_VA0065AA	Europe	Homo sapiens; human	Human	Human	662840
SAL_IB6816AA_AS	United Kingdom	#76FF03	2018	ST207244	SAL_VA0282AA	Europe	Homo sapiens; human	Human	Human	548512
SAL_IB6748AA_AS	United Kingdom	#76FF03	2018	ST207213	SAL_VA0350AA	Europe	Homo sapiens; human	Human	Human	538376
SAL_IB6744AA_AS	United Kingdom	#76FF03	2018	ST207184	SAL_VA0354AA	Europe	Homo sapiens; human	Human	Human	543847
SAL_IB6725AA_AS	United Kingdom	#76FF03	2018	ST207190	SAL_VA0373AA	Europe	Homo sapiens; human	Human	Human	539047
SAL_IB6709AA_AS	United Kingdom	#76FF03	2018	ST206820	SAL_VA0389AA	Europe	Homo sapiens; human	Human	Human	549530
SAL_IB6699AA_AS	United Kingdom	#76FF03	2018	ST207189	SAL_VA0399AA	Europe	Homo sapiens; human	Human	Human	550782
SAL_IB6674AA_AS	United Kingdom	#76FF03	2018	ST207125	SAL_VA0424AA	Europe	Homo sapiens; human	Human	Human	549080
SAL_IB6639AA_AS	United Kingdom	#76FF03	2018	ST207082	SAL_VA0459AA	Europe	Homo sapiens; human	Human	Human	539942
SAL_IB7253AA_AS	United Kingdom	#76FF03	2018	ST206962	SAL_VA0777AA	Europe	Homo sapiens; human	Human	Human	523528
SAL_IB7219AA_AS	United Kingdom	#76FF03	2018	ST206923	SAL_VA0811AA	Europe	Homo sapiens; human	Human	Human	520516
SAL_IB7174AA_AS	United Kingdom	#76FF03	2018	ST206886	SAL_VA0856AA	Europe	Homo sapiens; human	Human	Human	510187
SAL_IB7649AA_AS	United Kingdom	#76FF03	2018	ST207862	SAL_VA0982AA	Europe	Homo sapiens; human	Human	Human	509914
SAL_IB7970AA_AS	United Kingdom	#76FF03	2018	ST208230	SAL_VA1365AA	Europe	Homo sapiens; human	Human	Human	493363
SAL_IB9351AA_AS	United Kingdom	#76FF03	2018	ST209124	SAL_VA2046AA	Europe	Homo sapiens; human	Human	Human	497215
SAL_IB9127AA_AS	United Kingdom	#76FF03	2018	ST209891	SAL_VA2246AA	Europe	Homo sapiens; human	Human	Human	484679
SAL_IB9116AA_AS	United Kingdom	#76FF03	2018	ST209897	SAL_VA2257AA	Europe	Homo sapiens; human	Human	Human	476620
SAL_AB2974AA_AS	United Kingdom	#76FF03	2018	ST139474	SAL_PA1747AA	Europe	Unknown	Unknown	Unknown	12-9-18-8100199-Z
SAL_DC0287AA_AS	Burkina Faso	#CFB53B	2018	ST279471	SAL_CB5906AA	Africa	Unknown	Food	ND/Others	KenMARG-33AL-PTAN
SAL_DC0288AA_AS	Burkina Faso	#CFB53B	2018	ST279462	SAL_CB5907AA	Africa	Unknown	Human	Human	KenMARG-18DG-CDG-redeposit
SAL_CB2448AA_AS	United States	#FBC02D	2018	ST161503	SAL_RA1132AA	North America	product-raw-intact-beef	Livestock	Bovine	FSIS31800661
SAL_DB0381AA_AS	United States	#FBC02D	2018	ST170171	SAL_RA8405AA	North America	product-raw-intact-beef	Livestock	Bovine	FSIS11812024
SAL_DB2065AA_AS	United States	#FBC02D	2018	ST171143	SAL_RA9911AA	North America	product-raw-intact-beef	Livestock	Bovine	FSIS11812493
SAL_PB5322AA_AS	United States	#FBC02D	2018	ST245410	SAL_YA8796AA	North America	Ground Beef	Livestock	Bovine	CVM N18S1065
SAL_AB5410AA_AS	United States	#FBC02D	2018	ST194613	SAL_PA3951AA	North America	comminuted beef	Livestock	Bovine	FSIS21821463
SAL_BB6892AA_AS	United States	#FBC02D	2018	ST190838	SAL_QA5593AA	North America	comminuted beef	Livestock	Bovine	FSIS31800562
SAL_DB0322AA_AS	United States	#FBC02D	2018	ST170139	SAL_RA8182AA	North America	comminuted beef	Livestock	Bovine	FSIS11812040
SAL_DB0759AA_AS	United States	#FBC02D	2018	ST170357	SAL_RA8749AA	North America	comminuted beef	Livestock	Bovine	FSIS11812311
SAL_DB1213AA_AS	United States	#FBC02D	2018	ST170519	SAL_RA8852AA	North America	comminuted beef	Livestock	Bovine	FSIS31800807
SAL_DB4621AA_AS	United States	#FBC02D	2018	ST172470	SAL_SA2403AA	North America	comminuted beef	Livestock	Bovine	FSIS31800879
SAL_DB6571AA_AS	United States	#FBC02D	2018	ST173877	SAL_SA3682AA	North America	comminuted beef	Livestock	Bovine	FSIS11813705
SAL_DB8928AA_AS	United States	#FBC02D	2018	ST175070	SAL_SA4313AA	North America	comminuted beef	Livestock	Bovine	FSIS21822107
SAL_EB6237AA_AS	United States	#FBC02D	2018	ST178767	SAL_SA9014AA	North America	comminuted beef	Livestock	Bovine	FSIS31801064
SAL_EB9504AA_AS	United States	#FBC02D	2018	ST181062	SAL_TA1413AA	North America	comminuted beef	Livestock	Bovine	FSIS21822251
SAL_EB9836AA_AS	United States	#FBC02D	2018	ST181223	SAL_TA1559AA	North America	comminuted beef	Livestock	Bovine	FSIS31801149
SAL_FB3940AA_AS	United States	#FBC02D	2018	ST184108	SAL_TA5370AA	North America	comminuted beef	Livestock	Bovine	FSIS31801182
SAL_FB5995AA_AS	United States	#FBC02D	2018	ST186073	SAL_TA6699AA	North America	comminuted beef	Livestock	Bovine	FSIS31801208
SAL_GB1955AA_AS	United States	#FBC02D	2018	ST189298	SAL_TA8823AA	North America	comminuted beef	Livestock	Bovine	FSIS11815544
SAL_AB3584AA_AS	United States	#FBC02D	2018	ST193556	SAL_PA2153AA	North America	animal-cattle-steer	Livestock	Bovine	FSIS11808927
SAL_AB4059AA_AS	United States	#FBC02D	2018	ST187149	SAL_PA2536AA	North America	animal-cattle-steer	Livestock	Bovine	FSIS11808773
SAL_EB0437AA_AS	United States	#FBC02D	2018	ST175749	SAL_SA6051AA	North America	animal-cattle-steer	Livestock	Bovine	FSIS11813912
SAL_EB7698AA_AS	United States	#FBC02D	2018	ST179870	SAL_TA0102AA	North America	animal-cattle-steer	Livestock	Bovine	FSIS11814449
SAL_HB6464AA_AS	United States	#FBC02D	2018	ST203065	SAL_UA5921AA	North America	animal-cattle-steer	Livestock	Bovine	FSIS11816502
SAL_DB0790AA_AS	United States	#FBC02D	2018	ST170393	SAL_RA8758AA	North America	animal-cattle-heifer	Livestock	Bovine	FSIS11812159
SAL_CB2899AA_AS	United States	#FBC02D	2018	ST161942	SAL_RA1176AA	North America	animal-cattle-dairy cow	Livestock	Bovine	FSIS11811103
SAL_DB5315AA_AS	United States	#FBC02D	2018	ST172697	SAL_SA2613AA	North America	animal-cattle-beef cow	Livestock	Bovine	FSIS11812976
SAL_FB5826AA_AS	United States	#FBC02D	2018	ST185941	SAL_TA6568AA	North America	raw intact chicken	Poultry	Poultry	FSIS21822585
SAL_OB5597AA_AS	United States	#FBC02D	2018	ST242652	SAL_YA6375AA	North America	Ground Turkey (Breasts)	Poultry	Poultry	CVM N18S0936
SAL_PB5315AA_AS	United States	#FBC02D	2018	ST245361	SAL_YA8803AA	North America	Ground Turkey (Breasts)	Poultry	Poultry	CVM N18S0935
SAL_DB5421AA_AS	United States	#FBC02D	2018	ST172745	SAL_SA2670AA	North America	Comminuted Turkey	Poultry	Poultry	FSIS11812795
SAL_AB4976AA_AS	United States	#FBC02D	2018	ST187206	SAL_PA3634AA	North America	comminuted chicken	Poultry	Poultry	FSIS11809094
SAL_EB0470AA_AS	United States	#FBC02D	2018	ST175767	SAL_SA6018AA	North America	chicken carcass	Poultry	Poultry	FSIS11813932
SAL_PB5266AA_AS	United States	#FBC02D	2018	ST245320	SAL_YA8852AA	North America	Chicken - Mixed Parts	Poultry	Poultry	CVM N18S1465
SAL_GB1250AA_AS	United States	#FBC02D	2018	ST188785	SAL_TA8426AA	North America	Animal-Turkey-Young Turkey	Poultry	Poultry	FSIS11815717
SAL_YA7548AA_AS	United States	#FBC02D	2018	ST131878	SAL_NA8935AA	North America	animal-chicken-young chicken	Poultry	Poultry	FSIS11807265
SAL_FB9906AA_AS	United States	#FBC02D	2018	ST188219	SAL_OA1420AA	North America	animal-chicken-young chicken	Poultry	Poultry	FSIS11807696
SAL_GB5560AA_AS	United States	#FBC02D	2018	ST195129	SAL_TA9788AA	North America	animal-chicken-young chicken	Poultry	Poultry	FSIS11816139
SAL_PC2972AA_AS	Canada	#FDD835	2018	ST331961	SAL_HB7738AA	Unknown	Homo sapiens; urine	Human	Human	PNCS005592
SAL_PC2971AA_AS	Canada	#FDD835	2018	ST331427	SAL_HB7739AA	Unknown	Homo sapiens; urine	Human	Human	PNCS005557
SAL_MC6142AA_AS	Canada	#FDD835	2018	ST310164	SAL_FB6281AA	Unknown	Homo sapiens; stool	Human	Human	PNCS013996
SAL_MC6207AA_AS	Canada	#FDD835	2018	ST310353	SAL_FB6495AA	Unknown	Homo sapiens; stool	Human	Human	PNCS014057
SAL_NC3241AA_AS	Canada	#FDD835	2018	ST318162	SAL_GB2657AA	Unknown	Homo sapiens; stool	Human	Human	PNCS010839
SAL_OC3526AA_AS	Canada	#FDD835	2018	ST325109	SAL_HB0315AA	Unknown	Homo sapiens; stool	Human	Human	PNCS005361
SAL_PC4558AA_AS	Canada	#FDD835	2018	ST332785	SAL_HB0866AA	Unknown	Homo sapiens; stool	Human	Human	PNCS005386
SAL_OC7100AA_AS	Canada	#FDD835	2018	ST327245	SAL_HB3845AA	Unknown	Homo sapiens; stool	Human	Human	PNCS005813
SAL_OC7096AA_AS	Canada	#FDD835	2018	ST327594	SAL_HB3849AA	Unknown	Homo sapiens; stool	Human	Human	PNCS005812
SAL_OC7189AA_AS	Canada	#FDD835	2018	ST327448	SAL_HB3911AA	Unknown	Homo sapiens; stool	Human	Human	PNCS005598
SAL_OC7152AA_AS	Canada	#FDD835	2018	ST327547	SAL_HB3948AA	Unknown	Homo sapiens; stool	Human	Human	PNCS005815
SAL_OC7765AA_AS	Canada	#FDD835	2018	ST327825	SAL_HB4265AA	Unknown	Homo sapiens; stool	Human	Human	PNCS005860
SAL_OC7663AA_AS	Canada	#FDD835	2018	ST327608	SAL_HB4366AA	Unknown	Homo sapiens; stool	Human	Human	PNCS006452
SAL_OC7892AA_AS	Canada	#FDD835	2018	ST327737	SAL_HB4470AA	Unknown	Homo sapiens; stool	Human	Human	PNCS005908
SAL_OC9244AA_AS	Canada	#FDD835	2018	ST328242	SAL_HB4965AA	Unknown	Homo sapiens; stool	Human	Human	PNCS006141
SAL_OC9207AA_AS	Canada	#FDD835	2018	ST328272	SAL_HB5002AA	Unknown	Homo sapiens; stool	Human	Human	PNCS006094
SAL_PC1338AA_AS	Canada	#FDD835	2018	ST330252	SAL_HB6418AA	Unknown	Homo sapiens; stool	Human	Human	PNCS006382
SAL_PC1327AA_AS	Canada	#FDD835	2018	ST330259	SAL_HB6429AA	Unknown	Homo sapiens; stool	Human	Human	PNCS006381
SAL_NC3889AA_AS	Canada	#FDD835	2018	ST318376	SAL_GB3131AA	Unknown	Homo sapiens; blood	Human	Human	PNCS006518
SAL_JC3059AA_AS	Mexico	#FDD835	2018	ST295102	SAL_EB0750AA	North America	Bovine; Lymph nodes	Livestock	Bovine	UNAM201792_Sa_BB21
SAL_JC3053AA_AS	Mexico	#FDD835	2018	ST295055	SAL_EB0756AA	North America	Bovine; Lymph nodes	Livestock	Bovine	UNAM2018113_Sa_BB12
SAL_RB7023AA_AS	Mexico	#FDD835	2018	ST250955	SAL_ZA4640AA	North America	Bovine; Bovine lymphnode	Livestock	Bovine	UNAM2018137_Sa_AN27
SAL_RB7021AA_AS	Mexico	#FDD835	2018	ST250956	SAL_ZA4642AA	North America	Bovine; Bovine lymphnode	Livestock	Bovine	UNAM2018134_Sa_AN24
SAL_RB7020AA_AS	Mexico	#FDD835	2018	ST250913	SAL_ZA4643AA	North America	Bovine; Bovine lymphnode	Livestock	Bovine	UNAM2018133_Sa_AN23
SAL_RB7019AA_AS	Mexico	#FDD835	2018	ST250957	SAL_ZA4644AA	North America	Bovine; Bovine lymphnode	Livestock	Bovine	UNAM2018132_Sa_AN22
SAL_QC9603AA_AS	Poland	#FF0000	2018	ST342091	SAL_IB9368AA	Europe	Unknown	Human	Human	PL-NIZP-PZH-85/18
SAL_QC9604AA_AS	Poland	#FF0000	2018	ST342088	SAL_IB9369AA	Europe	Unknown	Human	Human	PL-NIZP-PZH-87/18
SAL_QC9605AA_AS	Poland	#FF0000	2018	ST342123	SAL_IB9370AA	Europe	Unknown	Human	Human	PL-NIZP-PZH-86/18
SAL_QC9607AA_AS	Poland	#FF0000	2018	ST342095	SAL_IB9372AA	Europe	Unknown	Human	Human	PL-NIZP-PZH-172/18
SAL_QC9608AA_AS	Poland	#FF0000	2018	ST342090	SAL_IB9373AA	Europe	Unknown	Human	Human	PL-NIZP-PZH-169/18
SAL_QC9609AA_AS	Poland	#FF0000	2018	ST342100	SAL_IB9374AA	Europe	Unknown	Human	Human	PL-NIZP-PZH-188/18
SAL_QC9610AA_AS	Poland	#FF0000	2018	ST342089	SAL_IB9375AA	Europe	Unknown	Human	Human	PL-NIZP-PZH-368/18
SAL_QC9616AA_AS	Poland	#FF0000	2018	ST342096	SAL_IB9381AA	Europe	Unknown	Human	Human	PL-NIZP-PZH-325/18
SAL_QC9617AA_AS	Poland	#FF0000	2018	ST342097	SAL_IB9382AA	Europe	Unknown	Human	Human	PL-NIZP-PZH-329/18
SAL_QC9618AA_AS	Poland	#FF0000	2018	ST342098	SAL_IB9383AA	Europe	Unknown	Human	Human	PL-NIZP-PZH-93/18
SAL_IC4007AA_AS	China	#FF00CC	2018	ST290548	SAL_DB6685AA	Asia	Human	Human	Human	QLUF123
SAL_NB4508AA_AS	Nigeria	#FFECB3	2018	ST231418	SAL_XA7516AA	Africa	Stool culture	Poultry	Avian	29627_1_179
SAL_NB4512AA_AS	Nigeria	#FFECB3	2018	ST231421	SAL_XA7520AA	Africa	Stool culture	Poultry	Avian	29627_1_191
SAL_NB4529AA_AS	Nigeria	#FFECB3	2018	ST231458	SAL_XA7537AA	Africa	Stool culture	Poultry	Avian	29627_1_328
SAL_NB4541AA_AS	Nigeria	#FFECB3	2018	ST231467	SAL_XA7549AA	Africa	Stool culture	Poultry	Avian	29627_1_347
SAL_NB4550AA_AS	Nigeria	#FFECB3	2018	ST231470	SAL_XA7558AA	Africa	Stool culture	Poultry	Avian	29627_1_64
SAL_NB5160AA_AS	Nigeria	#FFECB3	2018	ST232335	SAL_XA8062AA	Africa	Stool culture	Poultry	Avian	28042_4#138
SAL_NB5169AA_AS	Nigeria	#FFECB3	2018	ST232348	SAL_XA8071AA	Africa	Stool culture	Poultry	Avian	28042_4#223
SAL_NB5172AA_AS	Nigeria	#FFECB3	2018	ST232358	SAL_XA8074AA	Africa	Stool culture	Poultry	Avian	28042_4#69
SAL_NB5176AA_AS	Nigeria	#FFECB3	2018	ST232362	SAL_XA8078AA	Africa	Stool culture	Poultry	Avian	28042_4#16
SAL_NB5191AA_AS	Nigeria	#FFECB3	2018	ST232370	SAL_XA8091AA	Africa	Stool culture	Poultry	Avian	28042_4#219
SAL_NB5194AA_AS	Nigeria	#FFECB3	2018	ST232373	SAL_XA8094AA	Africa	Stool culture	Poultry	Avian	28042_4#288
SAL_NB5195AA_AS	Nigeria	#FFECB3	2018	ST232372	SAL_XA8095AA	Africa	Stool culture	Poultry	Avian	28042_4#284
SAL_NB5197AA_AS	Nigeria	#FFECB3	2018	ST232376	SAL_XA8097AA	Africa	Stool culture	Poultry	Avian	28522_3#146
SAL_NB5205AA_AS	Nigeria	#FFECB3	2018	ST232389	SAL_XA8105AA	Africa	Stool culture	Poultry	Avian	28522_3#138
SAL_NB5215AA_AS	Nigeria	#FFECB3	2018	ST232391	SAL_XA8115AA	Africa	Stool culture	Poultry	Avian	28042_4#175
SAL_NB5285AA_AS	Nigeria	#FFECB3	2018	ST232437	SAL_XA8181AA	Africa	Stool culture	Poultry	Avian	28522_3#154
SAL_NB5305AA_AS	Nigeria	#FFECB3	2018	ST232457	SAL_XA8199AA	Africa	Stool culture	Poultry	Avian	28522_3#33
SAL_NB5642AA_AS	Nigeria	#FFECB3	2018	ST233644	SAL_XA8370AA	Africa	Stool culture	Poultry	Avian	29627_1#232
SAL_NB5702AA_AS	Nigeria	#FFECB3	2018	ST233664	SAL_XA8423AA	Africa	Stool culture	Poultry	Avian	29627_1#145
SAL_NB5721AA_AS	Nigeria	#FFECB3	2018	ST233674	SAL_XA8440AA	Africa	Stool culture	Poultry	Avian	29627_1#113
SAL_NB5736AA_AS	Nigeria	#FFECB3	2018	ST233713	SAL_XA8455AA	Africa	Stool culture	Poultry	Avian	29627_1#236
SAL_NB5742AA_AS	Nigeria	#FFECB3	2018	ST233709	SAL_XA8457AA	Africa	Stool culture	Poultry	Avian	29627_1#245
SAL_NB5209AA_AS	Nigeria	#FFECB3	2018	ST232384	SAL_XA8109AA	Africa	Feacal sample	Poultry	Avian	28522_3#21
SAL_NB4507AA_AS	Nigeria	#FFECB3	2018	ST231417	SAL_XA7515AA	Africa	Faecal sample	Poultry	Avian	29627_1_171
SAL_NB5230AA_AS	Nigeria	#FFECB3	2018	ST232395	SAL_XA8128AA	Africa	Faecal sample	Poultry	Avian	28042_4#57
SAL_NB5237AA_AS	Nigeria	#FFECB3	2018	ST232401	SAL_XA8135AA	Africa	Faecal sample	Poultry	Avian	28522_3#344
SAL_NB5238AA_AS	Nigeria	#FFECB3	2018	ST232404	SAL_XA8136AA	Africa	Faecal sample	Poultry	Avian	28522_3#86
SAL_NB5251AA_AS	Nigeria	#FFECB3	2018	ST232413	SAL_XA8149AA	Africa	Faecal sample	Poultry	Avian	28042_4#32
SAL_NB5256AA_AS	Nigeria	#FFECB3	2018	ST232418	SAL_XA8152AA	Africa	Faecal sample	Poultry	Avian	28522_3#122
SAL_NB5277AA_AS	Nigeria	#FFECB3	2018	ST232431	SAL_XA8173AA	Africa	Faecal sample	Poultry	Avian	28042_4#296
SAL_NB5295AA_AS	Nigeria	#FFECB3	2018	ST232444	SAL_XA8189AA	Africa	Faecal sample	Poultry	Avian	28522_3#126
SAL_NB5307AA_AS	Nigeria	#FFECB3	2018	ST232458	SAL_XA8201AA	Africa	Faecal sample	Poultry	Avian	28042_4#369
SAL_NB5314AA_AS	Nigeria	#FFECB3	2018	ST232478	SAL_XA8208AA	Africa	Faecal sample	Poultry	Avian	28042_4#166
SAL_NB5317AA_AS	Nigeria	#FFECB3	2018	ST232475	SAL_XA8211AA	Africa	Faecal sample	Poultry	Avian	28042_4#320
SAL_NB5325AA_AS	Nigeria	#FFECB3	2018	ST232481	SAL_XA8219AA	Africa	Faecal sample	Poultry	Avian	28522_3#98
SAL_NB5331AA_AS	Nigeria	#FFECB3	2018	ST232503	SAL_XA8223AA	Africa	Faecal sample	Poultry	Avian	28042_4#272
SAL_NB5234AA_AS	Nigeria	#FFECB3	2018	ST232414	SAL_XA8132AA	Africa	Environment	Poultry	Avian	28522_3#102
SAL_NB4514AA_AS	Nigeria	#FFECB3	2018	ST231447	SAL_XA7522AA	Africa	Drinking water	Poultry	Avian	29627_1_201
SAL_NB4535AA_AS	Nigeria	#FFECB3	2018	ST231463	SAL_XA7543AA	Africa	Drinking water	Poultry	Avian	29627_1_336
SAL_NB5214AA_AS	Nigeria	#FFECB3	2018	ST232392	SAL_XA8114AA	Africa	Drinking water	Poultry	Avian	28042_4#308
SAL_NB5239AA_AS	Nigeria	#FFECB3	2018	ST232402	SAL_XA8137AA	Africa	Drinking water	Poultry	Avian	28042_4#98
SAL_NB4510AA_AS	Nigeria	#FFECB3	2018	ST231420	SAL_XA7518AA	Africa	Unknown	Poultry	ND/Others	29627_1_188
SAL_XB8577AA_AS	Nigeria	#FFECB3	2018	ST272165	SAL_BB8810AA	Africa	Unknown	Poultry	Avian	Salmonella13
SAL_XB8581AA_AS	Nigeria	#FFECB3	2018	ST272163	SAL_BB8814AA	Africa	Unknown	Poultry	Avian	Salmonella25
SAL_XB8599AA_AS	Nigeria	#FFECB3	2018	ST272177	SAL_BB8832AA	Africa	Unknown	Poultry	Avian	Salmonella21
SAL_XB8602AA_AS	Nigeria	#FFECB3	2018	ST272174	SAL_BB8835AA	Africa	Unknown	Poultry	Avian	Salmonella20
SAL_XB8607AA_AS	Nigeria	#FFECB3	2018	ST272184	SAL_BB8840AA	Africa	Unknown	Poultry	Avian	Salmonella33
SAL_XB8611AA_AS	Nigeria	#FFECB3	2018	ST272185	SAL_BB8844AA	Africa	Unknown	Poultry	Avian	Salmonella24
SAL_XB8615AA_AS	Nigeria	#FFECB3	2018	ST272188	SAL_BB8848AA	Africa	Unknown	Poultry	Avian	Salmonella3
SAL_XB8621AA_AS	Nigeria	#FFECB3	2018	ST272199	SAL_BB8854AA	Africa	Unknown	Poultry	Avian	Salmonella29
SAL_XB8625AA_AS	Nigeria	#FFECB3	2018	ST272204	SAL_BB8858AA	Africa	Unknown	Poultry	Avian	Salmonella9
SAL_XB8644AA_AS	Nigeria	#FFECB3	2018	ST272212	SAL_BB8877AA	Africa	Unknown	Poultry	Avian	Salmonella31
SAL_XB8648AA_AS	Nigeria	#FFECB3	2018	ST272215	SAL_BB8881AA	Africa	Unknown	Poultry	Avian	Salmonella2
SAL_XB8665AA_AS	Nigeria	#FFECB3	2018	ST272226	SAL_BB8898AA	Africa	Unknown	Poultry	Avian	Salmonella26
SAL_DC0460AA_AS	Nigeria	#FFECB3	2018	ST279498	SAL_CB5945AA	Africa	Unknown	Poultry	Avian	Sal4
SAL_DC0462AA_AS	Nigeria	#FFECB3	2018	ST279499	SAL_CB5947AA	Africa	Unknown	Poultry	Avian	Sal5
SAL_DC0464AA_AS	Nigeria	#FFECB3	2018	ST279494	SAL_CB5949AA	Africa	Unknown	Poultry	Avian	Sal2
SAL_EC7633AA_AS	Nigeria	#FFECB3	2018	ST281523	SAL_CB7875AA	Africa	Unknown	Poultry	Avian	31537_1_35
SAL_EC7642AA_AS	Nigeria	#FFECB3	2018	ST281514	SAL_CB7884AA	Africa	Unknown	Poultry	Avian	31537_1_74
SAL_EC7645AA_AS	Nigeria	#FFECB3	2018	ST281518	SAL_CB7887AA	Africa	Unknown	Poultry	Avian	31537_1_223
SAL_EC7650AA_AS	Nigeria	#FFECB3	2018	ST281520	SAL_CB7892AA	Africa	Unknown	Poultry	Avian	31537_1_244
SAL_XB8646AA_AS	Nigeria	#FFECB3	2018	ST272206	SAL_BB8879AA	Africa	Unknown	Unknown	Unknown	Salmonella30
SAL_BC7232AA_AS	Zimbabwe	#00796B	2018	ST277437	SAL_CB3927AA	Africa	Unknown	Poultry	Avian	Salmonella
SAL_RC0096AA_AS	Poland	#FF0000	2018	ST342406	SAL_IB9640AA	Europe	Unknown	Human	Human	PL-NIZP-PZH-88/18
SAL_PC8286AA_AS	Germany	#0000FF	2019	ST334950	SAL_IB1443AA	Europe	Homo sapiens; stool	Human	Human	19-07617
SAL_PC8284AA_AS	Germany	#0000FF	2019	ST334951	SAL_IB1445AA	Europe	Homo sapiens; stool	Human	Human	19-07216
SAL_PC8282AA_AS	Germany	#0000FF	2019	ST334954	SAL_IB1447AA	Europe	Homo sapiens; stool	Human	Human	19-06871
SAL_PC8271AA_AS	Germany	#0000FF	2019	ST334965	SAL_IB1457AA	Europe	Homo sapiens; stool	Human	Human	19-05716
SAL_PC8261AA_AS	Germany	#0000FF	2019	ST334974	SAL_IB1467AA	Europe	Homo sapiens; stool	Human	Human	19-04776
SAL_PC8248AA_AS	Germany	#0000FF	2019	ST334987	SAL_IB1480AA	Europe	Homo sapiens; stool	Human	Human	19-03876
SAL_PC8242AA_AS	Germany	#0000FF	2019	ST334993	SAL_IB1486AA	Europe	Homo sapiens; stool	Human	Human	19-02988
SAL_PC8241AA_AS	Germany	#0000FF	2019	ST334994	SAL_IB1487AA	Europe	Homo sapiens; stool	Human	Human	19-02827
SAL_PC8229AA_AS	Germany	#0000FF	2019	ST335006	SAL_IB1500AA	Europe	Homo sapiens; stool	Human	Human	19-02047
SAL_IB7645AA_AS	United Kingdom	#76FF03	2019	ST207863	SAL_VA0986AA	Europe	Homo sapiens; human	Human	Human	673635
SAL_JB1776AA_AS	United Kingdom	#76FF03	2019	ST209756	SAL_VA3416AA	Europe	Homo sapiens; human	Human	Human	679050
SAL_JB8828AA_AS	United Kingdom	#76FF03	2019	ST214421	SAL_VA8255AA	Europe	Homo sapiens; human	Human	Human	689092
SAL_JB8820AA_AS	United Kingdom	#76FF03	2019	ST214415	SAL_VA8263AA	Europe	Homo sapiens; human	Human	Human	690373
SAL_KB4845AA_AS	United Kingdom	#76FF03	2019	ST218510	SAL_VA8436AA	Europe	Homo sapiens; human	Human	Human	686635
SAL_KB6128AA_AS	United Kingdom	#76FF03	2019	ST218927	SAL_WA1742AA	Europe	Homo sapiens; human	Human	Human	699774
SAL_LB0871AA_AS	United Kingdom	#76FF03	2019	ST220395	SAL_WA4259AA	Europe	Homo sapiens; human	Human	Human	712514
SAL_LB0864AA_AS	United Kingdom	#76FF03	2019	ST220402	SAL_WA4266AA	Europe	Homo sapiens; human	Human	Human	712245
SAL_LB0857AA_AS	United Kingdom	#76FF03	2019	ST220386	SAL_WA4273AA	Europe	Homo sapiens; human	Human	Human	712506
SAL_LB5712AA_AS	United Kingdom	#76FF03	2019	ST222472	SAL_WA6301AA	Europe	Homo sapiens; human	Human	Human	724577
SAL_LB5595AA_AS	United Kingdom	#76FF03	2019	ST222375	SAL_WA6303AA	Europe	Homo sapiens; human	Human	Human	724564
SAL_LB8512AA_AS	United Kingdom	#76FF03	2019	ST223712	SAL_WA7746AA	Europe	Homo sapiens; human	Human	Human	731616
SAL_LB8511AA_AS	United Kingdom	#76FF03	2019	ST223713	SAL_WA7747AA	Europe	Homo sapiens; human	Human	Human	731613
SAL_LB9855AA_AS	United Kingdom	#76FF03	2019	ST224570	SAL_WA8508AA	Europe	Homo sapiens; human	Human	Human	737225
SAL_LB9833AA_AS	United Kingdom	#76FF03	2019	ST224525	SAL_WA8530AA	Europe	Homo sapiens; human	Human	Human	735859
SAL_MB2882AA_AS	United Kingdom	#76FF03	2019	ST227998	SAL_WA9824AA	Europe	Homo sapiens; human	Human	Human	745279
SAL_MB3510AA_AS	United Kingdom	#76FF03	2019	ST228839	SAL_XA0608AA	Europe	Homo sapiens; human	Human	Human	747838
SAL_MB7343AA_AS	United Kingdom	#76FF03	2019	ST229745	SAL_XA3184AA	Europe	Homo sapiens; human	Human	Human	753174
SAL_MB7294AA_AS	United Kingdom	#76FF03	2019	ST229695	SAL_XA3233AA	Europe	Homo sapiens; human	Human	Human	748769
SAL_MB7245AA_AS	United Kingdom	#76FF03	2019	ST229656	SAL_XA3282AA	Europe	Homo sapiens; human	Human	Human	749405
SAL_MB7181AA_AS	United Kingdom	#76FF03	2019	ST229617	SAL_XA3323AA	Europe	Homo sapiens; human	Human	Human	753223
SAL_MB7850AA_AS	United Kingdom	#76FF03	2019	ST230623	SAL_XA4096AA	Europe	Homo sapiens; human	Human	Human	743172
SAL_MB8393AA_AS	United Kingdom	#76FF03	2019	ST231227	SAL_XA4450AA	Europe	Homo sapiens; human	Human	Human	756202
SAL_MB8353AA_AS	United Kingdom	#76FF03	2019	ST231123	SAL_XA4490AA	Europe	Homo sapiens; human	Human	Human	730776
SAL_MB8340AA_AS	United Kingdom	#76FF03	2019	ST231137	SAL_XA4503AA	Europe	Homo sapiens; human	Human	Human	748763
SAL_MB8286AA_AS	United Kingdom	#76FF03	2019	ST231049	SAL_XA4557AA	Europe	Homo sapiens; human	Human	Human	735033
SAL_MB8253AA_AS	United Kingdom	#76FF03	2019	ST231079	SAL_XA4590AA	Europe	Homo sapiens; human	Human	Human	755747
SAL_MB8218AA_AS	United Kingdom	#76FF03	2019	ST230936	SAL_XA4625AA	Europe	Homo sapiens; human	Human	Human	731782
SAL_MB9425AA_AS	United Kingdom	#76FF03	2019	ST232104	SAL_XA5208AA	Europe	Homo sapiens; human	Human	Human	758728
SAL_MB9994AA_AS	United Kingdom	#76FF03	2019	ST232530	SAL_XA5662AA	Europe	Homo sapiens; human	Human	Human	760242
SAL_MB9966AA_AS	United Kingdom	#76FF03	2019	ST232562	SAL_XA5690AA	Europe	Homo sapiens; human	Human	Human	759428
SAL_NB1157AA_AS	United Kingdom	#76FF03	2019	ST233194	SAL_XA6504AA	Europe	Homo sapiens; human	Human	Human	761623
SAL_NB4642AA_AS	United Kingdom	#76FF03	2019	ST234396	SAL_XA7625AA	Europe	Homo sapiens; human	Human	Human	765083
SAL_NB7117AA_AS	United Kingdom	#76FF03	2019	ST236366	SAL_XA9779AA	Europe	Homo sapiens; human	Human	Human	769791
SAL_NB7004AA_AS	United Kingdom	#76FF03	2019	ST236222	SAL_XA9870AA	Europe	Homo sapiens; human	Human	Human	769162
SAL_NB6610AA_AS	United Kingdom	#76FF03	2019	ST235248	SAL_YA0156AA	Europe	Homo sapiens; human	Human	Human	767649
SAL_OB3808AA_AS	United Kingdom	#76FF03	2019	ST241862	SAL_YA5445AA	Europe	Homo sapiens; human	Human	Human	777502
SAL_OB3798AA_AS	United Kingdom	#76FF03	2019	ST241853	SAL_YA5455AA	Europe	Homo sapiens; human	Human	Human	777312
SAL_OB4888AA_AS	United Kingdom	#76FF03	2019	ST242238	SAL_YA5807AA	Europe	Homo sapiens; human	Human	Human	777503
SAL_OB5306AA_AS	United Kingdom	#76FF03	2019	ST242470	SAL_YA6044AA	Europe	Homo sapiens; human	Human	Human	779341
SAL_OB5287AA_AS	United Kingdom	#76FF03	2019	ST242498	SAL_YA6063AA	Europe	Homo sapiens; human	Human	Human	779275
SAL_OB5512AA_AS	United Kingdom	#76FF03	2019	ST242560	SAL_YA6115AA	Europe	Homo sapiens; human	Human	Human	779136
SAL_OB5499AA_AS	United Kingdom	#76FF03	2019	ST242550	SAL_YA6128AA	Europe	Homo sapiens; human	Human	Human	777316
SAL_PB1375AA_AS	United Kingdom	#76FF03	2019	ST244362	SAL_YA7858AA	Europe	Homo sapiens; human	Human	Human	785874
SAL_PB2334AA_AS	United Kingdom	#76FF03	2019	ST244596	SAL_YA8138AA	Europe	Homo sapiens; human	Human	Human	787588
SAL_PB6069AA_AS	United Kingdom	#76FF03	2019	ST245767	SAL_YA9111AA	Europe	Homo sapiens; human	Human	Human	790444
SAL_PB6378AA_AS	United Kingdom	#76FF03	2019	ST245834	SAL_YA9227AA	Europe	Homo sapiens; human	Human	Human	790532
SAL_PB8624AA_AS	United Kingdom	#76FF03	2019	ST246373	SAL_YA9780AA	Europe	Homo sapiens; human	Human	Human	791382
SAL_PB8615AA_AS	United Kingdom	#76FF03	2019	ST246378	SAL_YA9789AA	Europe	Homo sapiens; human	Human	Human	791364
SAL_PB8587AA_AS	United Kingdom	#76FF03	2019	ST246321	SAL_YA9817AA	Europe	Homo sapiens; human	Human	Human	792561
SAL_QB0033AA_AS	United Kingdom	#76FF03	2019	ST246898	SAL_ZA0133AA	Europe	Homo sapiens; human	Human	Human	795332
SAL_QB3037AA_AS	United Kingdom	#76FF03	2019	ST247808	SAL_ZA1080AA	Europe	Homo sapiens; human	Human	Human	799178
SAL_QB6812AA_AS	United Kingdom	#76FF03	2019	ST248693	SAL_ZA2277AA	Europe	Homo sapiens; human	Human	Human	800591
SAL_RB0647AA_AS	United Kingdom	#76FF03	2019	ST249061	SAL_ZA2657AA	Europe	Homo sapiens; human	Human	Human	802791
SAL_RB8070AA_AS	United Kingdom	#76FF03	2019	ST251370	SAL_ZA4916AA	Europe	Homo sapiens; human	Human	Human	806207
SAL_RB9671AA_AS	United Kingdom	#76FF03	2019	ST251798	SAL_ZA5310AA	Europe	Homo sapiens; human	Human	Human	810092
SAL_RB9662AA_AS	United Kingdom	#76FF03	2019	ST251807	SAL_ZA5319AA	Europe	Homo sapiens; human	Human	Human	810118
SAL_RB9540AA_AS	United Kingdom	#76FF03	2019	ST251722	SAL_ZA5419AA	Europe	Homo sapiens; human	Human	Human	810023
SAL_SB0263AA_AS	United Kingdom	#76FF03	2019	ST252073	SAL_ZA5734AA	Europe	Homo sapiens; human	Human	Human	808260
SAL_SB0255AA_AS	United Kingdom	#76FF03	2019	ST252039	SAL_ZA5742AA	Europe	Homo sapiens; human	Human	Human	811008
SAL_SB0251AA_AS	United Kingdom	#76FF03	2019	ST252084	SAL_ZA5746AA	Europe	Homo sapiens; human	Human	Human	811023
SAL_SB0970AA_AS	United Kingdom	#76FF03	2019	ST252268	SAL_ZA5885AA	Europe	Homo sapiens; human	Human	Human	808042
SAL_SB0922AA_AS	United Kingdom	#76FF03	2019	ST252247	SAL_ZA5932AA	Europe	Homo sapiens; human	Human	Human	814847
SAL_SB1656AA_AS	United Kingdom	#76FF03	2019	ST252569	SAL_ZA6135AA	Europe	Homo sapiens; human	Human	Human	808843
SAL_SB1570AA_AS	United Kingdom	#76FF03	2019	ST252446	SAL_ZA6220AA	Europe	Homo sapiens; human	Human	Human	808768
SAL_SB1563AA_AS	United Kingdom	#76FF03	2019	ST252449	SAL_ZA6227AA	Europe	Homo sapiens; human	Human	Human	809997
SAL_SB1554AA_AS	United Kingdom	#76FF03	2019	ST252477	SAL_ZA6236AA	Europe	Homo sapiens; human	Human	Human	808770
SAL_SB1831AA_AS	United Kingdom	#76FF03	2019	ST252626	SAL_ZA6340AA	Europe	Homo sapiens; human	Human	Human	812122
SAL_SB1822AA_AS	United Kingdom	#76FF03	2019	ST252628	SAL_ZA6349AA	Europe	Homo sapiens; human	Human	Human	808858
SAL_SB8977AA_AS	United Kingdom	#76FF03	2019	ST256570	SAL_ZA8177AA	Europe	Homo sapiens; human	Human	Human	821049
SAL_SB7064AA_AS	United Kingdom	#76FF03	2019	ST254476	SAL_AB0072AA	Europe	Homo sapiens; human	Human	Human	813390
SAL_SB9953AA_AS	United Kingdom	#76FF03	2019	ST256904	SAL_AB0596AA	Europe	Homo sapiens; human	Human	Human	823538
SAL_TB0135AA_AS	United Kingdom	#76FF03	2019	ST256967	SAL_AB0661AA	Europe	Homo sapiens; human	Human	Human	823434
SAL_TB2844AA_AS	United Kingdom	#76FF03	2019	ST257638	SAL_AB1404AA	Europe	Homo sapiens; human	Human	Human	826379
SAL_TB3780AA_AS	United Kingdom	#76FF03	2019	ST257915	SAL_AB1649AA	Europe	Homo sapiens; human	Human	Human	828247
SAL_TB5655AA_AS	United Kingdom	#76FF03	2019	ST258323	SAL_AB2050AA	Europe	Homo sapiens; human	Human	Human	831237
SAL_VB0213AA_AS	United Kingdom	#76FF03	2019	ST263549	SAL_AB8894AA	Europe	Homo sapiens; human	Human	Human	834849
SAL_VB0147AA_AS	United Kingdom	#76FF03	2019	ST263522	SAL_AB8960AA	Europe	Homo sapiens; human	Human	Human	834845
SAL_VB4071AA_AS	United Kingdom	#76FF03	2019	ST266529	SAL_AB9630AA	Europe	Homo sapiens; human	Human	Human	741007
SAL_VB8859AA_AS	United Kingdom	#76FF03	2019	ST266976	SAL_BB2542AA	Europe	Homo sapiens; human	Human	Human	841969
SAL_VB9464AA_AS	United Kingdom	#76FF03	2019	ST267284	SAL_BB3147AA	Europe	Homo sapiens; human	Human	Human	837034
SAL_VB9443AA_AS	United Kingdom	#76FF03	2019	ST267266	SAL_BB3168AA	Europe	Homo sapiens; human	Human	Human	837004
SAL_WB3876AA_AS	United Kingdom	#76FF03	2019	ST268432	SAL_BB3736AA	Europe	Homo sapiens; human	Human	Human	850878
SAL_WB3306AA_AS	United Kingdom	#76FF03	2019	ST268235	SAL_BB3752AA	Europe	Homo sapiens; human	Human	Human	850278
SAL_WB3266AA_AS	United Kingdom	#76FF03	2019	ST268147	SAL_BB3792AA	Europe	Homo sapiens; human	Human	Human	850016
SAL_WB4504AA_AS	United Kingdom	#76FF03	2019	ST268653	SAL_BB4431AA	Europe	Homo sapiens; human	Human	Human	851840
SAL_WB6383AA_AS	United Kingdom	#76FF03	2019	ST268849	SAL_BB4720AA	Europe	Homo sapiens; human	Human	Human	853956
SAL_XB0109AA_AS	United Kingdom	#76FF03	2019	ST270886	SAL_BB6448AA	Europe	Homo sapiens; human	Human	Human	855537
SAL_XB3222AA_AS	United Kingdom	#76FF03	2019	ST271468	SAL_BB7656AA	Europe	Homo sapiens; human	Human	Human	862410
SAL_XB5140AA_AS	United Kingdom	#76FF03	2019	ST272360	SAL_BB8077AA	Europe	Homo sapiens; human	Human	Human	865039
SAL_XB6702AA_AS	United Kingdom	#76FF03	2019	ST272416	SAL_BB8506AA	Europe	Homo sapiens; human	Human	Human	865103
SAL_AC5366AA_AS	United Kingdom	#76FF03	2019	ST274008	SAL_CB2219AA	Europe	Homo sapiens; human	Human	Human	868402
SAL_AC5559AA_AS	United Kingdom	#76FF03	2019	ST274163	SAL_CB2457AA	Europe	Homo sapiens; human	Human	Human	866436
SAL_AC5554AA_AS	United Kingdom	#76FF03	2019	ST274168	SAL_CB2462AA	Europe	Homo sapiens; human	Human	Human	866385
SAL_BC4623AA_AS	United Kingdom	#76FF03	2019	ST277349	SAL_CB3290AA	Europe	Homo sapiens; human	Human	Human	890487
SAL_BC4535AA_AS	United Kingdom	#76FF03	2019	ST277308	SAL_CB3378AA	Europe	Homo sapiens; human	Human	Human	890486
SAL_KC7233AA_AS	United Kingdom	#76FF03	2019	ST300976	SAL_EB6558AA	Europe	Homo sapiens; human	Human	Human	770104
SAL_KB6993AA_AS	United States	#FBC02D	2019	ST219133	SAL_WA1934AA	North America	product-raw-intact-beef	Livestock	Bovine	FSIS11918993
SAL_RB9754AA_AS	United States	#FBC02D	2019	ST251829	SAL_ZA5479AA	North America	product-raw-intact-beef	Livestock	Bovine	FSIS11925063
SAL_NB4132AA_AS	United States	#FBC02D	2019	ST234070	SAL_XA7173AA	North America	comminuted beef	Livestock	Bovine	FSIS31902204
SAL_RB6730AA_AS	United States	#FBC02D	2019	ST250875	SAL_ZA4508AA	North America	comminuted beef	Livestock	Bovine	FSIS11924862
SAL_VB0088AA_AS	United States	#FBC02D	2019	ST263466	SAL_AB9019AA	North America	comminuted beef	Livestock	Bovine	FSIS21925978
SAL_VB9492AA_AS	United States	#FBC02D	2019	ST267332	SAL_BB3119AA	North America	comminuted beef	Livestock	Bovine	FSIS11926102
SAL_NC2450AA_AS	United States	#FBC02D	2019	ST317118	SAL_GB1843AA	Unknown	comminuted beef	Livestock	Bovine	FSIS11925827
SAL_JB7297AA_AS	United States	#FBC02D	2019	ST214134	SAL_VA7746AA	North America	animal-cattle-steer	Livestock	Bovine	FSIS11917550
SAL_MB3212AA_AS	United States	#FBC02D	2019	ST228475	SAL_XA0906AA	North America	animal-cattle-steer	Livestock	Bovine	FSIS11921336
SAL_RB6610AA_AS	United States	#FBC02D	2019	ST250763	SAL_ZA4485AA	North America	animal-cattle-steer	Livestock	Bovine	FSIS11924707
SAL_VB8602AA_AS	United States	#FBC02D	2019	ST266647	SAL_BB2799AA	North America	animal-cattle-steer	Livestock	Bovine	FSIS11926273
SAL_LB5843AA_AS	United States	#FBC02D	2019	ST222643	SAL_WA6473AA	North America	animal-cattle-heifer	Livestock	Bovine	FSIS11920317
SAL_KB4318AA_AS	United States	#FBC02D	2019	ST217100	SAL_WA1075AA	North America	animal-cattle-dairy cow	Livestock	Bovine	FSIS11918321
SAL_NB6882AA_AS	United States	#FBC02D	2019	ST236080	SAL_XA9983AA	North America	animal-cattle-dairy cow	Livestock	Bovine	FSIS11922201
SAL_XB0039AA_AS	United States	#FBC02D	2019	ST270866	SAL_BB6536AA	North America	animal-cattle-beef cow	Livestock	Bovine	FSIS11927185
SAL_RB6493AA_AS	United States	#FBC02D	2019	ST250604	SAL_ZA4345AA	North America	ground turkey	Poultry	Poultry	CVM N19S0510
SAL_PC6932AA_AS	United States	#FBC02D	2019	ST334262	SAL_IB0610AA	Unknown	ground turkey	Poultry	Poultry	CVM N19S1435
SAL_KB6821AA_AS	United States	#FBC02D	2019	ST219106	SAL_WA1888AA	North America	Comminuted Turkey	Poultry	Poultry	FSIS31901659
SAL_BC6177AA_AS	Mexico	#FDD835	2019	ST277575	SAL_CB3491AA	North America	Water canal	Environment	Water/River	CFSAN102171
SAL_BC4415AA_AS	Mexico	#FDD835	2019	ST277206	SAL_CB3492AA	North America	Water canal	Environment	Water/River	CFSAN102172
SAL_BC4414AA_AS	Mexico	#FDD835	2019	ST277169	SAL_CB3493AA	North America	Water canal	Environment	Water/River	CFSAN102170
SAL_BC4388AA_AS	Mexico	#FDD835	2019	ST277160	SAL_CB3519AA	North America	Water canal	Environment	Water/River	CFSAN102173
SAL_QC9602AA_AS	Poland	#FF0000	2019	ST342087	SAL_IB9367AA	Europe	Unknown	Human	Human	PL-NIZP-PZH-3/19
SAL_QC9606AA_AS	Poland	#FF0000	2019	ST342099	SAL_IB9371AA	Europe	Unknown	Human	Human	PL-NIZP-PZH-145/19
SAL_QC9611AA_AS	Poland	#FF0000	2019	ST342124	SAL_IB9376AA	Europe	Unknown	Human	Human	PL-NIZP-PZH-384/19
SAL_QC9615AA_AS	Poland	#FF0000	2019	ST342094	SAL_IB9380AA	Europe	Unknown	Human	Human	PL-NIZP-PZH-457/19
SAL_TB1099AA_AS	China	#FF00CC	2019	ST257005	SAL_AB0717AA	Asia	slaughter house	Poultry	Water/River	XJ9S
SAL_XB8569AA_AS	Nigeria	#FFECB3	2019	ST272158	SAL_BB8802AA	Africa	Unknown	Poultry	Avian	Salmonella54
SAL_XB8585AA_AS	Nigeria	#FFECB3	2019	ST272167	SAL_BB8818AA	Africa	Unknown	Poultry	Avian	Salmonella44
SAL_XB8595AA_AS	Nigeria	#FFECB3	2019	ST272175	SAL_BB8828AA	Africa	Unknown	Poultry	Avian	Salmonella52
SAL_XB8620AA_AS	Nigeria	#FFECB3	2019	ST272195	SAL_BB8853AA	Africa	Unknown	Poultry	Avian	Salmonella53
SAL_XB8630AA_AS	Nigeria	#FFECB3	2019	ST272189	SAL_BB8863AA	Africa	Unknown	Poultry	Avian	Salmonella47
SAL_XB8639AA_AS	Nigeria	#FFECB3	2019	ST272203	SAL_BB8872AA	Africa	Unknown	Poultry	Avian	Salmonella38
SAL_XB8662AA_AS	Nigeria	#FFECB3	2019	ST272221	SAL_BB8895AA	Africa	Unknown	Poultry	Avian	Salmonella58
SAL_YB1255AA_AS	Nigeria	#FFECB3	2019	ST272643	SAL_BB8935AA	Africa	Unknown	Poultry	Avian	Salmon7
SAL_AC7789AA_AS	United Kingdom	#76FF03	2020	ST276605	SAL_CB0210AA	Europe	Homo sapiens; human	Human	Human	884407
SAL_AC7121AA_AS	United Kingdom	#76FF03	2020	ST275843	SAL_CB0878AA	Europe	Homo sapiens; human	Human	Human	880361
SAL_AC6980AA_AS	United Kingdom	#76FF03	2020	ST275696	SAL_CB1019AA	Europe	Homo sapiens; human	Human	Human	880031
SAL_AC6796AA_AS	United Kingdom	#76FF03	2020	ST275524	SAL_CB1273AA	Europe	Homo sapiens; human	Human	Human	879290
SAL_AC6786AA_AS	United Kingdom	#76FF03	2020	ST275456	SAL_CB1283AA	Europe	Homo sapiens; human	Human	Human	879300
SAL_AC6772AA_AS	United Kingdom	#76FF03	2020	ST275471	SAL_CB1297AA	Europe	Homo sapiens; human	Human	Human	877879
SAL_AC6761AA_AS	United Kingdom	#76FF03	2020	ST275409	SAL_CB1308AA	Europe	Homo sapiens; human	Human	Human	877888
SAL_AC6664AA_AS	United Kingdom	#76FF03	2020	ST275339	SAL_CB1405AA	Europe	Homo sapiens; human	Human	Human	877249
SAL_AC6318AA_AS	United Kingdom	#76FF03	2020	ST274969	SAL_CB1617AA	Europe	Homo sapiens; human	Human	Human	875503
SAL_AC6166AA_AS	United Kingdom	#76FF03	2020	ST274807	SAL_CB1768AA	Europe	Homo sapiens; human	Human	Human	874844
SAL_AC5885AA_AS	United Kingdom	#76FF03	2020	ST274543	SAL_CB2047AA	Europe	Homo sapiens; human	Human	Human	872125
SAL_AC5376AA_AS	United Kingdom	#76FF03	2020	ST274061	SAL_CB2209AA	Europe	Homo sapiens; human	Human	Human	869053
SAL_BC0978AA_AS	United Kingdom	#76FF03	2020	ST276936	SAL_CB3005AA	Europe	Homo sapiens; human	Human	Human	888645
SAL_BC4628AA_AS	United Kingdom	#76FF03	2020	ST277394	SAL_CB3285AA	Europe	Homo sapiens; human	Human	Human	891532
SAL_CC3673AA_AS	United Kingdom	#76FF03	2020	ST278403	SAL_CB5026AA	Europe	Homo sapiens; human	Human	Human	893965
SAL_CC3976AA_AS	United Kingdom	#76FF03	2020	ST278748	SAL_CB5304AA	Europe	Homo sapiens; human	Human	Human	895925
SAL_EC0885AA_AS	United Kingdom	#76FF03	2020	ST280650	SAL_CB6868AA	Europe	Homo sapiens; human	Human	Human	896005
SAL_EC0798AA_AS	United Kingdom	#76FF03	2020	ST280562	SAL_CB6955AA	Europe	Homo sapiens; human	Human	Human	898905
SAL_EC4929AA_AS	United Kingdom	#76FF03	2020	ST281174	SAL_CB7591AA	Europe	Homo sapiens; human	Human	Human	908896
SAL_FC6899AA_AS	United Kingdom	#76FF03	2020	ST282986	SAL_CB9349AA	Europe	Homo sapiens; human	Human	Human	920099
SAL_IC1191AA_AS	United Kingdom	#76FF03	2020	ST288916	SAL_DB4476AA	Europe	Homo sapiens; human	Human	Human	954418
SAL_KC8926AA_AS	United Kingdom	#76FF03	2020	ST302017	SAL_EB7706AA	Europe	Homo sapiens; human	Human	Human	999725
SAL_LC5646AA_AS	United Kingdom	#76FF03	2020	ST304863	SAL_FB0955AA	Europe	Homo sapiens; human	Human	Human	1020425
SAL_MC0052AA_AS	United Kingdom	#76FF03	2020	ST306273	SAL_FB2546AA	Europe	Homo sapiens; human	Human	Human	1034590
SAL_MC3942AA_AS	United Kingdom	#76FF03	2020	ST308472	SAL_FB4756AA	Europe	Homo sapiens; human	Human	Human	1044964
SAL_MC4638AA_AS	United Kingdom	#76FF03	2020	ST308752	SAL_FB5229AA	Europe	Homo sapiens; human	Human	Human	1053121
SAL_MC5685AA_AS	United Kingdom	#76FF03	2020	ST309944	SAL_FB6026AA	Europe	Homo sapiens; human	Human	Human	1058184
SAL_MC5889AA_AS	United Kingdom	#76FF03	2020	ST310073	SAL_FB6177AA	Europe	Homo sapiens; human	Human	Human	1059439
SAL_MC6644AA_AS	United Kingdom	#76FF03	2020	ST310708	SAL_FB6653AA	Europe	Homo sapiens; human	Human	Human	1062014
SAL_MC7683AA_AS	United Kingdom	#76FF03	2020	ST312518	SAL_FB7647AA	Europe	Homo sapiens; human	Human	Human	1065826
SAL_IC7633AA_AS	United States	#FBC02D	2020	ST292643	SAL_DB8971AA	North America	product-raw-intact-beef	Livestock	Bovine	FSIS12032035
SAL_QC6158AA_AS	United States	#FBC02D	2020	ST339947	SAL_IB7014AA	North America	Intestine (Bos taurus)	Livestock	Bovine	SAL-20-VL-NY-GA-0008
SAL_QC6157AA_AS	United States	#FBC02D	2020	ST339945	SAL_IB7015AA	North America	Intestine (Bos taurus)	Livestock	Bovine	SAL-20-VL-NY-GA-0006
SAL_MC5303AA_AS	United States	#FBC02D	2020	ST309470	SAL_FB5740AA	Unknown	Animal-Cattle-Steer (cecal)	Livestock	Bovine	FSIS12036791
SAL_DC7706AA_AS	United States	#FBC02D	2020	ST280127	SAL_CB6393AA	North America	animal-cattle-steer	Livestock	Bovine	FSIS12029320
SAL_KC5883AA_AS	United States	#FBC02D	2020	ST299826	SAL_EB5568AA	Unknown	animal-cattle-steer	Livestock	Bovine	FSIS12033774
SAL_DC7661AA_AS	United States	#FBC02D	2020	ST280119	SAL_CB6438AA	North America	animal-chicken-young chicken	Poultry	Poultry	FSIS12029020
SAL_PC8046AA_AS	United Kingdom	#76FF03	2021	ST334937	SAL_IB1100AA	Europe	food	Food	ND/Others	1189678
SAL_PC8001AA_AS	United Kingdom	#76FF03	2021	ST334741	SAL_IB1105AA	Europe	food	Food	ND/Others	1189716
SAL_PC7996AA_AS	United Kingdom	#76FF03	2021	ST334747	SAL_IB1110AA	Europe	food	Food	ND/Others	1189741
SAL_PC7989AA_AS	United Kingdom	#76FF03	2021	ST334753	SAL_IB1117AA	Europe	food	Food	ND/Others	1189699
SAL_PC7985AA_AS	United Kingdom	#76FF03	2021	ST334758	SAL_IB1121AA	Europe	food	Food	ND/Others	1189681
SAL_PC7980AA_AS	United Kingdom	#76FF03	2021	ST334763	SAL_IB1126AA	Europe	food	Food	ND/Others	1189729
SAL_PC8040AA_AS	United Kingdom	#76FF03	2021	ST334712	SAL_IB1385AA	Europe	food	Food	ND/Others	1189700
SAL_PC8037AA_AS	United Kingdom	#76FF03	2021	ST334941	SAL_IB1388AA	Europe	food	Food	ND/Others	1189703
SAL_PC8032AA_AS	United Kingdom	#76FF03	2021	ST335019	SAL_IB1393AA	Europe	food	Food	ND/Others	1189696
SAL_PC8031AA_AS	United Kingdom	#76FF03	2021	ST335021	SAL_IB1394AA	Europe	food	Food	ND/Others	1189679
SAL_PC8030AA_AS	United Kingdom	#76FF03	2021	ST334718	SAL_IB1395AA	Europe	food	Food	ND/Others	1189688
SAL_PC8019AA_AS	United Kingdom	#76FF03	2021	ST334724	SAL_IB1406AA	Europe	food	Food	ND/Others	1189737
SAL_PC8018AA_AS	United Kingdom	#76FF03	2021	ST334725	SAL_IB1407AA	Europe	food	Food	ND/Others	1189674
SAL_PC8016AA_AS	United Kingdom	#76FF03	2021	ST334729	SAL_IB1409AA	Europe	food	Food	ND/Others	1189686
SAL_PC8012AA_AS	United Kingdom	#76FF03	2021	ST334730	SAL_IB1413AA	Europe	food	Food	ND/Others	1189731
SAL_PC8157AA_AS	United Kingdom	#76FF03	2021	ST334891	SAL_IB1572AA	Europe	food	Food	ND/Others	1189722
SAL_NC8747AA_AS	United Kingdom	#76FF03	2021	ST321481	SAL_GB5157AA	Europe	Homo sapiens; human	Human	Human	1120262
SAL_NC7897AA_AS	United Kingdom	#76FF03	2021	ST320675	SAL_GB5938AA	Europe	Homo sapiens; human	Human	Human	1112418
SAL_NC9126AA_AS	United Kingdom	#76FF03	2021	ST321878	SAL_GB6600AA	Europe	Homo sapiens; human	Human	Human	1116912
SAL_PC4803AA_AS	United Kingdom	#76FF03	2021	ST332801	SAL_HB0922AA	Europe	Homo sapiens; human	Human	Human	1148309
SAL_PC1204AA_AS	United Kingdom	#76FF03	2021	ST330167	SAL_HB6552AA	Europe	Homo sapiens; human	Human	Human	1163741
SAL_PC4352AA_AS	United Kingdom	#76FF03	2021	ST332513	SAL_HB8651AA	Europe	Homo sapiens; human	Human	Human	1173708
SAL_PC6380AA_AS	United Kingdom	#76FF03	2021	ST333796	SAL_IB0098AA	Europe	Homo sapiens; human	Human	Human	1180036
SAL_PC9628AA_AS	United Kingdom	#76FF03	2021	ST335720	SAL_IB2561AA	Europe	Homo sapiens; human	Human	Human	1197367
SAL_QC4512AA_AS	United Kingdom	#76FF03	2021	ST339149	SAL_IB6172AA	Europe	Homo sapiens; human	Human	Human	1244172
SAL_PC7565AA_AS	United Kingdom	#76FF03	2021	ST334498	SAL_IB1042AA	Europe	other	ND	ND/Others	1187705
SAL_NC6947AA_AS	United States	#FBC02D	2021	ST320138	SAL_GB4206AA	Unknown	Animal-Chicken-Young Chicken (cecal)	Poultry	Poultry	FSIS12137873
