# Supplementary material for: Antimicrobial Resistance and Whole-Genome Characterisation of High-Level Ciprofloxacin-Resistant Salmonella Enterica Serovar Kentucky ST 198 Strains Isolated from Human in Poland
Source: Int J Mol Sci. 2021 Aug 29;22(17):9381. doi: 10.3390/ijms22179381 (PMC8431004; doi:10.3390/ijms22179381)
Supplement: Supplementary file 1 [file ijms-22-09381-s001.zip › Supplementary Files - S. Kentucky global wgMLST/S.Kentucky ST198 wgMLST - tree.nwk]

(SAL_IB9116AA_AS:655.402,SAL_QA0414AA_AS:542.965,(((SAL_IA9188AA_AS:21.6225,(((((SAL_BB6447AA_AS:39.3049,SAL_EA8472AA_AS:13.9345):3.0752,SAL_HB9861AA_AS:28.0612):3.2674,SAL_BB3579AA_AS:18.8356):5.8621,((SAL_ZA8803AA_AS:13.0696,SAL_ZA8799AA_AS:7.5919):7.1114,((((SAL_CB0475AA_AS:4.9011,SAL_BB5529AA_AS:6.1504):2.6908,((SAL_BB3612AA_AS:5.0933,SAL_BB4885AA_AS:10.2827):1.2493,SAL_BB0690AA_AS:7.5919):1.1532):2.0181,(SAL_EB3503AA_AS:3.3635,SAL_EB2606AA_AS:16.337):5.6699):3.9401,SAL_EB0979AA_AS:10.0905):3.3635):22.103):5.5738,SAL_LB9855AA_AS:37.2868):2.5947):15.7604,((SAL_UA5106AA_AS:33.8272,((((((((((SAL_IB8518AA_AS:9.8022,SAL_IB8555AA_AS:3.5557):3.5557,SAL_RA1813AA_AS:13.0696):0.5766,(SAL_IB7174AA_AS:13.3579,(SAL_TA1688AA_AS:5.9582,(SAL_HB3957AA_AS:2.1142,(((SAL_IC2674AA_AS:0,SAL_IB8559AA_AS:21.9108):1.4415,SAL_IC2661AA_AS:4.0362):1.8259,SAL_FB5873AA_AS:14.1267):5.0933):1.5376):1.3454):0.7688):0.7688,SAL_AB5648AA_AS:7.688):0.961,(SAL_TA0471AA_AS:17.1058,SAL_CB6148AA_AS:11.4359):2.1142):6.4387,((SAL_BB5651AA_AS:15.0877,(SAL_IC2665AA_AS:1.7298,SAL_IC2663AA_AS:0.4805):4.9011):6.3426,((((SAL_CB9918AA_AS:7.5919,(SAL_BB4841AA_AS:2.4025,SAL_EA8238AA_AS:15.4721):1.3454):1.0571,SAL_BB7874AA_AS:7.8802):3.1713,(SAL_BB8289AA_AS:10.0905,SAL_AB9263AA_AS:9.8022):2.1142):1.4415,SAL_PC2972AA_AS:21.142):0.1922):5.0933):0.8649,((((((((((SAL_IB9127AA_AS:0.1922,SAL_EB6711AA_AS:10.8593):2.4986,(SAL_IB7649AA_AS:2.883,SAL_CB4993AA_AS:10.1866):1.922):15.1838,((SAL_PA9623AA_AS:8.8412,SAL_KA8631AA_AS:33.1545):2.6908,(SAL_EA7765AA_AS:9.4178,SAL_EA7983AA_AS:10.2827):7.8802):1.922):1.2493,SAL_KA0491AA_AS:8.9373):2.4025,SAL_LA4001AA_AS:26.3314):0.961,SAL_KA1243AA_AS:23.5445):0.961,(SAL_CB3487AA_AS:4.2284,SAL_CB9458AA_AS:20.181):4.9011):0.8649,(SAL_CB4622AA_AS:23.064,SAL_JB9470AA_AS:34.596):5.3816):0.5766,SAL_KA1290AA_AS:17.1058):3.3635,(SAL_EA7677AA_AS:13.3579,((SAL_VB0213AA_AS:34.0194,SAL_KA7837AA_AS:10.4749):10.0905,(((SAL_BB4324AA_AS:18.6434,((SAL_EA7442AA_AS:10.0905,SAL_EA8439AA_AS:20.3732):9.8983,SAL_IA8524AA_AS:16.337):3.6518):5.9582,SAL_BB7219AA_AS:12.0125):0.6727,(((SAL_CB2098AA_AS:8.2646,SAL_BB5772AA_AS:7.1114):6.3426,SAL_BB8204AA_AS:7.8802):1.3454,SAL_EB0355AA_AS:45.2631):2.2103):4.7089):0.4805):0.2883):1.4415):1.5376,SAL_XA2458AA_AS:18.0668):0.8649,(((SAL_BB3906AA_AS:25.4665,SAL_CB1093AA_AS:27.0041):6.9192,(((SAL_FB5850AA_AS:18.8356,(((SAL_CB5189AA_AS:4.0362,SAL_LB8512AA_AS:2.5947):0.4805,(SAL_AB5638AA_AS:2.9791,(SAL_CB9912AA_AS:8.8412,SAL_CB9510AA_AS:2.2103):12.493):1.5376):0.7688,SAL_CB0179AA_AS:7.3997):1.922):1.1532,SAL_TA5692AA_AS:21.4303):3.0752,((SAL_CB2314AA_AS:17.5863,SAL_BB9750AA_AS:26.8119):2.4025,(SAL_KA8223AA_AS:6.9192,SAL_BA4332AA_AS:10.7632):3.7479):1.3454):3.4596):0.7688,((SAL_SA9737AA_AS:25.8509,SAL_SA9491AA_AS:22.8718):1.4415,((SAL_AB6200AA_AS:10.2827,SAL_NB1157AA_AS:9.7061):1.2493,SAL_BA3424AA_AS:7.5919):2.6908):1.4415):0.5766):1.1532,(((SAL_EA7778AA_AS:8.4568,SAL_EA6456AA_AS:13.6462):0.5766,SAL_KB3194AA_AS:19.3161):2.4986,(SAL_BA3121AA_AS:9.1295,SAL_EA7466AA_AS:8.3607):19.4122):4.6128):4.0362):1.2493,(SAL_ZA8772AA_AS:5.4777,(SAL_ZA8771AA_AS:5.6699,(SAL_BB1826AA_AS:10.3788,SAL_BB9987AA_AS:20.5654):18.7395):1.1532):4.4206):4.0362):4.1323,(((SAL_PC1591AA_AS:136.078,SAL_KB5054AA_AS:40.9386):21.9108,(((SAL_VB9464AA_AS:16.4331,(SAL_LA6549AA_AS:14.7033,SAL_IA4888AA_AS:9.4178):1.1532):1.3454,SAL_EB6668AA_AS:17.3941):7.1114,SAL_UA5890AA_AS:25.2743):5.4777):13.2618,((((((SAL_BB0102AA_AS:13.6462,(SAL_BB6746AA_AS:14.7994,(SAL_CB4617AA_AS:7.3997,SAL_CB1613AA_AS:3.4596):10.0905):2.7869):5.1894,(SAL_PB1375AA_AS:26.0431,(SAL_EB3381AA_AS:5.3816,SAL_BB1294AA_AS:7.688):3.2674):15.0877):4.5167,SAL_EA7085AA_AS:14.6072):3.7479,SAL_RA9328AA_AS:19.8927):1.922,SAL_EA8479AA_AS:25.3704):17.2019,((((((((((((((((SAL_NA6280AA_AS:0.5766,(SAL_NA6307AA_AS:0,(SAL_NA6277AA_AS:0,((SAL_NA6268AA_AS:2.4025,SAL_NA6283AA_AS:4.1323):2.0181,(SAL_NA6310AA_AS:2.2103,SAL_NA6331AA_AS:4.4206):2.3064):3.4596):1.6337):2.1142):0.1922,SAL_NA6335AA_AS:1.7298):0.6727,(SAL_NA6319AA_AS:2.2103,(SAL_NA6814AA_AS:1.922,(SAL_NA6311AA_AS:0.5766,(SAL_NA6296AA_AS:0,((SAL_NA6336AA_AS:3.2674,SAL_NA6241AA_AS:3.2674):2.7869,SAL_NA6312AA_AS:5.9582):1.8259):3.0752):1.4415):1.5376):0):1.0571,(SAL_NA6293AA_AS:4.0362,(SAL_NA6326AA_AS:1.2493,SAL_NA6290AA_AS:5.4777):1.5376):1.8259):1.0571,(SAL_NA6287AA_AS:1.8259,(SAL_NA6323AA_AS:1.0571,SAL_NA6313AA_AS:5.6699):1.5376):1.2493):0.7688,(((((SAL_NA6305AA_AS:3.7479,(SAL_NA6317AA_AS:1.0571,SAL_NA6303AA_AS:1.1532):0.7688):0.1922,SAL_NA6308AA_AS:2.5947):1.2493,((SAL_NA6286AA_AS:0,SAL_NA6269AA_AS:0):0.961,(SAL_NA6333AA_AS:3.4596,SAL_NA6289AA_AS:1.0571):0.1922):0.5766):0.6727,((SAL_NA6314AA_AS:2.6908,(((SAL_NA6282AA_AS:1.0571,SAL_NA6306AA_AS:1.1532):0,SAL_NA6448AA_AS:1.0571):0.4805,(SAL_NA6398AA_AS:0,SAL_NA6281AA_AS:0):0.5766):0.6727):0.961,(((((SAL_NA6301AA_AS:2.883,(SAL_NA6295AA_AS:0.5766,SAL_NA6309AA_AS:1.7298):1.5376):1.2493,(SAL_NA6284AA_AS:0,SAL_NA6300AA_AS:0):0.961):0.2883,((SAL_NA6285AA_AS:0.5766,(SAL_NA6276AA_AS:1.1532,SAL_NA6273AA_AS:1.1532):0.4805):0.7688,(SAL_NA6320AA_AS:1.2493,SAL_NA6321AA_AS:1.0571):1.1532):2.0181):0.3844,((SAL_NA6332AA_AS:0.6727,SAL_NA6328AA_AS:1.6337):1.0571,(SAL_NA6298AA_AS:1.3454,(SAL_NA6402AA_AS:1.6337,(SAL_NA6325AA_AS:1.2493,SAL_NA6318AA_AS:1.0571):0.6727):0.8649):0.1922):1.1532):0.2883,(((SAL_NA6278AA_AS:1.0571,SAL_NA6324AA_AS:1.2493):0.5766,SAL_NA6334AA_AS:1.6337):0.8649,SAL_NA6291AA_AS:2.4986):0.3844):0.2883):0.2883):0.1922,((SAL_NA6288AA_AS:5.5738,SAL_NA6292AA_AS:3.3635):1.3454,(SAL_NA6327AA_AS:1.0571,SAL_NA6294AA_AS:5.6699):2.5947):1.2493):0):0.1922,((SAL_NA6275AA_AS:2.4025,(((SAL_NA6391AA_AS:1.0571,SAL_NA6271AA_AS:1.1532):1.1532,(SAL_NA6279AA_AS:3.3635,(SAL_NA6315AA_AS:1.1532,(SAL_NA6304AA_AS:1.1532,SAL_NA6316AA_AS:1.0571):1.0571):0.5766):0.4805):0.4805,SAL_NA6322AA_AS:3.6518):0.2883):0.8649,((SAL_NA6297AA_AS:3.7479,SAL_NA6299AA_AS:2.883):1.4415,SAL_NA6815AA_AS:5.1894):1.7298):0.3844):1.5376,(SAL_NA6404AA_AS:2.4025,(SAL_NA6403AA_AS:3.7479,SAL_NA6405AA_AS:2.9791):0.961):0.7688):7.5919,(SAL_PA2799AA_AS:19.6044,SAL_PA2797AA_AS:15.7604):2.9791):2.6908,((SAL_VA6645AA_AS:13.6462,(SAL_ZA8770AA_AS:2.2103,SAL_MC8297AA_AS:28.9261):7.4958):2.0181,SAL_JB4533AA_AS:36.7102):0.6727):10.7632,SAL_PA9561AA_AS:7.4958):0.8649,(SAL_ZA8827AA_AS:12.3969,SAL_HB0018AA_AS:23.1601):2.0181):0.961,(((((((SAL_EA6896AA_AS:8.649,SAL_EA6524AA_AS:2.4986):0.961,SAL_EA7935AA_AS:6.8231):7.3036,SAL_EA6238AA_AS:14.415):2.7869,((SAL_BB3015AA_AS:12.7813,SAL_KA8610AA_AS:31.5208):8.2646,SAL_EA8691AA_AS:17.2019):3.9401):1.2493,SAL_BB0014AA_AS:39.0166):0.5766,(((SAL_EA7373AA_AS:7.8802,SAL_KA8575AA_AS:12.2047):0.7688,SAL_EA8780AA_AS:8.1685):0.5766,SAL_EA8645AA_AS:6.1504):3.3635):0,(((SAL_FA1180AA_AS:6.9192,(SAL_KA8144AA_AS:20.6615,SAL_EA7533AA_AS:23.5445):1.922):4.5167,SAL_KA1094AA_AS:28.0612):1.2493,SAL_KA8568AA_AS:21.8147):2.0181):1.4415):1.3454,(((((SAL_OB5287AA_AS:35.6531,SAL_SB1563AA_AS:35.3648):2.3064,((((((SAL_SB1554AA_AS:17.5863,SAL_FB0752AA_AS:37.8634):16.337,SAL_BB0884AA_AS:9.3217):7.688,(SAL_IA8954AA_AS:12.3969,(((SAL_FB3970AA_AS:22.3913,SAL_CB0330AA_AS:19.8927):3.1713,(SAL_EA8567AA_AS:5.2855,SAL_EA7909AA_AS:10.2827):16.337):1.3454,SAL_EA8146AA_AS:17.8746):2.883):4.3245):5.1894,(SAL_CB2675AA_AS:25.8509,((SAL_ZA8776AA_AS:18.5473,SAL_SB0263AA_AS:41.6113):3.844,SAL_ZA8775AA_AS:19.7005):3.0752):9.7061):1.6337,(SAL_ZA8774AA_AS:7.9763,(SAL_BB9695AA_AS:1.922,SAL_BB9696AA_AS:2.4025):14.3189):8.0724):10.1866,(SAL_ZA8830AA_AS:25.3704,(((SAL_FB7758AA_AS:6.0543,SAL_ZA8829AA_AS:4.5167):2.4986,SAL_XA8771AA_AS:2.6908):1.3454,SAL_KC7233AA_AS:6.5348):27.1002):3.4596):1.0571):0.5766,((SAL_ZA8824AA_AS:6.6309,SAL_ZA8823AA_AS:4.3245):7.688,(SAL_CB1636AA_AS:29.1183,SAL_CB9393AA_AS:15.2799):3.4596):1.8259):1.3454,((SAL_ZA8821AA_AS:42.1879,(SAL_TB3780AA_AS:18.8356,SAL_ZA8822AA_AS:26.3314):20.2771):3.4596,SAL_CB1120AA_AS:3.3635):0.1922):0.4805,((SAL_ZA8817AA_AS:11.4359,SAL_OB5499AA_AS:8.8412):0.1922,(((SAL_CB0518AA_AS:24.4094,SAL_CB9819AA_AS:4.1323):19.3161,((SAL_GB1408AA_AS:14.7994,(SAL_BB8174AA_AS:12.7813,(SAL_JB0537AA_AS:19.22,SAL_ZA8768AA_AS:25.4665):3.7479):0.8649):3.844,SAL_EB0999AA_AS:7.3997):4.9972):3.6518,((((((SAL_CB9239AA_AS:22.103,SAL_BB7396AA_AS:13.3579):8.1685,((SAL_CB1163AA_AS:6.0543,SAL_UA3445AA_AS:11.7242):2.4986,SAL_EB4008AA_AS:7.4958):2.1142):6.4387,((SAL_CB0762AA_AS:4.9972,SAL_NC7219AA_AS:14.9916):3.844,SAL_AC5885AA_AS:2.7869):6.5348):1.0571,SAL_ZA8832AA_AS:14.415):6.1504,((SAL_ZA8831AA_AS:24.2172,SAL_MB9966AA_AS:6.5348):0.1922,((SAL_TA1417AA_AS:40.1698,SAL_CB2052AA_AS:21.8147):5.6699,SAL_JB4717AA_AS:17.3941):0.961):2.1142):0.7688,SAL_BB9705AA_AS:1.0571):0.4805):0.2883):0.3844):0.2883):0,(((((((SAL_CB9905AA_AS:22.9679,SAL_BB0137AA_AS:18.8356):1.6337,(SAL_BB9264AA_AS:18.8356,(SAL_VB0147AA_AS:11.0515,(SAL_BB9968AA_AS:1.2493,SAL_EB1363AA_AS:195.179):8.0724):4.805):1.0571):5.9582,SAL_SB8977AA_AS:31.713):9.7061,SAL_AB6452AA_AS:30.5598):2.1142,((((SAL_FB0942AA_AS:19.9888,(SAL_KA8427AA_AS:8.2646,SAL_QA0976AA_AS:29.3105):5.3816):3.4596,SAL_JC6417AA_AS:3.1713):3.2674,((SAL_CB2114AA_AS:7.4958,SAL_ZA8826AA_AS:19.1239):5.6699,SAL_OB3798AA_AS:16.4331):1.3454):3.3635,SAL_WB8237AA_AS:1.8259):0.4805):0.8649,(((SAL_ZA8818AA_AS:10.4749,SAL_ZA8802AA_AS:11.8203):5.9582,(SAL_ZA8801AA_AS:10.6671,SAL_BB9708AA_AS:0.3844):1.7298):5.9582,((((SAL_BB9682AA_AS:13.0696,(SAL_ZA8773AA_AS:16.2409,SAL_QA9694AA_AS:50.1642):5.6699):0.8649,(SAL_ZA8833AA_AS:8.5529,SAL_ZA8825AA_AS:15.8565):1.922):1.0571,((SAL_BB9709AA_AS:3.844,SAL_ZA8834AA_AS:2.7869):0.6727,SAL_BB9702AA_AS:10.2827):0.3844):0.8649,((SAL_BB9693AA_AS:26.908,SAL_BB9707AA_AS:6.5348):2.2103,SAL_ZA8828AA_AS:15.8565):0.3844):0.8649):0.6727):1.5376,SAL_BB9671AA_AS:8.8412):0.961):1.0571,((SAL_LA9828AA_AS:7.1114,SAL_JC6437AA_AS:3.9401):12.2047,((((((SAL_CB0313AA_AS:14.3189,SAL_CB0356AA_AS:7.5919):2.6908,SAL_CB0346AA_AS:8.5529):1.922,SAL_CB0353AA_AS:5.2855):12.6852,SAL_VB6023AA_AS:2.883):4.7089,SAL_VB5682AA_AS:17.7785):2.0181,((SAL_OA4821AA_AS:44.4943,((SAL_ZA8863AA_AS:43.5333,((SAL_ZA8836AA_AS:20.181,(SAL_BB9672AA_AS:10.1866,((SAL_LA5873AA_AS:5.1894,SAL_LA5872AA_AS:3.6518):19.7005,((((((SAL_TA7030AA_AS:1.4415,SAL_AB1482AA_AS:2.9791):0,SAL_TA7037AA_AS:0):1.0571,SAL_TA7038AA_AS:1.1532):2.2103,SAL_TA7036AA_AS:6.6309):1.0571,SAL_TA7025AA_AS:2.7869):4.7089,(SAL_TA7024AA_AS:6.8231,(SAL_AB1615AA_AS:6.1504,SAL_MB4745AA_AS:0.3844):4.3245):5.9582):10.2827):7.9763):2.7869):1.6337,SAL_LA9606AA_AS:4.805):5.5738):1.1532,(SAL_FA4319AA_AS:44.8787,(SAL_PC8229AA_AS:47.6656,SAL_PB8587AA_AS:32.7701):13.6462):16.9136):1.1532):3.3635,((SAL_ZA8850AA_AS:21.8147,SAL_ZA8847AA_AS:18.259):3.4596,((SAL_KA1020AA_AS:18.1629,(SAL_TA0097AA_AS:7.7841,SAL_BB5682AA_AS:7.0153):34.4999):7.7841,((SAL_KA1600AA_AS:19.5083,SAL_FA1251AA_AS:36.1336):10.3788,((SAL_EB0237AA_AS:16.9136,((SAL_KA1445AA_AS:9.9944,SAL_EA6608AA_AS:5.1894):7.2075,SAL_EA6316AA_AS:7.8802):16.0487):17.6824,((SAL_ZA8845AA_AS:12.1086,(SAL_ZA8848AA_AS:17.8746,((SAL_SB0255AA_AS:67.27,(SAL_DC0288AA_AS:29.791,((SAL_DC0287AA_AS:26.1392,(((SAL_CB5082AA_AS:6.0543,((SAL_CB2709AA_AS:1.922,SAL_IB6744AA_AS:9.0334):2.1142,SAL_CB9147AA_AS:3.3635):1.6337):1.0571,SAL_BB9093AA_AS:6.1504):11.3398,SAL_IB9356AA_AS:9.3217):0.7688):18.259,(SAL_KA1419AA_AS:4.6128,SAL_BA5200AA_AS:8.649):26.2353):5.4777):5.5738):22.103,(SAL_DC1219AA_AS:24.8899,SAL_DC0286AA_AS:10.2827):14.7033):5.766):2.4986):7.4958,((((((((SAL_BB9678AA_AS:2.2103,((((((SAL_ZA8843AA_AS:23.1601,(SAL_BB5578AA_AS:33.2506,SAL_EB1435AA_AS:52.0862):6.0543):24.4094,(SAL_AC6772AA_AS:2.883,SAL_AC7121AA_AS:3.844):27.0041):6.8231,((((((SAL_CB9611AA_AS:526.436,SAL_JB1022AA_AS:23.7367):23.8328,SAL_PC8284AA_AS:45.4553):7.2075,SAL_ZA8838AA_AS:12.6852):0.5766,(((((SAL_EB1312AA_AS:28.4456,((SAL_EB7916AA_AS:17.7785,(SAL_CB9385AA_AS:0.961,SAL_AB7836AA_AS:1.2493):0.8649):26.7158,SAL_CB5333AA_AS:45.0709):2.7869):1.8259,((SAL_QA0645AA_AS:16.337,SAL_EA6367AA_AS:10.2827):0.8649,SAL_FA3893AA_AS:11.3398):4.2284):0.7688,(SAL_AB9358AA_AS:14.8955,SAL_NB7117AA_AS:3.1713):14.7994):6.727,SAL_HB0030AA_AS:22.4874):0.5766,(SAL_CB0794AA_AS:30.4637,(((SAL_CB5046AA_AS:26.6197,(((SAL_EA7564AA_AS:10.2827,SAL_EA6424AA_AS:20.9498):1.7298,SAL_KA1497AA_AS:11.4359):4.5167,SAL_JB4430AA_AS:17.6824):0.6727):0.2883,SAL_EB6685AA_AS:17.2019):0.961,((SAL_CB9249AA_AS:20.2771,((SAL_PC8156AA_AS:7.0153,SAL_PC8241AA_AS:30.3676):5.766,((SAL_CC3976AA_AS:12.5891,(SAL_BC4623AA_AS:5.8621,SAL_XB3222AA_AS:5.0933):1.6337):10.2827,SAL_MC0052AA_AS:25.3704):14.415):11.0515):4.1323,SAL_KB0482AA_AS:35.6531):0.5766):1.0571):3.2674):0.8649):3.5557,SAL_NB7004AA_AS:29.5027):9.0334,(SAL_ZA8837AA_AS:22.9679,SAL_WB0781AA_AS:37.5751):5.5738):0.961):1.0571,((((SAL_BB9666AA_AS:14.5111,(SAL_BB9668AA_AS:7.8802,SAL_BB9667AA_AS:3.1713):2.3064):1.922,((((SAL_CB0316AA_AS:21.4303,SAL_CB0783AA_AS:19.0278):3.4596,SAL_CB0748AA_AS:9.8022):0.8649,SAL_BB9669AA_AS:4.6128):4.0362,SAL_CB0750AA_AS:7.5919):0.961):2.0181,(SAL_BB9674AA_AS:0,SAL_CB0749AA_AS:0):23.2562):0.5766,SAL_BB9679AA_AS:8.8412):4.3245):1.3454,((SAL_CB5003AA_AS:29.5027,((SAL_CB3309AA_AS:26.5236,SAL_BB2028AA_AS:2.9791):21.9108,((SAL_BB3140AA_AS:2.883,SAL_CB5244AA_AS:26.3314):16.2409,SAL_CB9185AA_AS:30.9442):2.9791):5.2855):21.142,(SAL_EA7596AA_AS:29.6949,((SAL_JA9955AA_AS:1.6337,SAL_JA9953AA_AS:2.7869):0.961,((SAL_JA9965AA_AS:0.1922,SAL_KA0197AA_AS:4.2284):0.4805,SAL_JA9952AA_AS:3.9401):2.0181):5.1894):4.3245):5.4777):7.0153,SAL_QC9605AA_AS:41.2269):2.883):14.1267,SAL_FA5861AA_AS:40.6503):14.7033,((((((SAL_RB8070AA_AS:31.0403,((SAL_CB9144AA_AS:1.8259,SAL_IB5776AA_AS:22.5835):5.5738,SAL_OC7189AA_AS:47.5695):1.5376):1.2493,((((SAL_BB0022AA_AS:8.1685,SAL_KB3708AA_AS:18.4512):3.2674,SAL_BB4314AA_AS:8.9373):0.4805,(SAL_CB2645AA_AS:14.2228,SAL_BB7827AA_AS:10.0905):9.5139):2.2103,(SAL_BB0205AA_AS:12.1086,SAL_AB7833AA_AS:7.7841):4.4206):1.3454):2.4025,(SAL_FA1254AA_AS:14.415,SAL_EA7310AA_AS:27.869):4.9011):8.8412,((SAL_GB1391AA_AS:29.8871,(SAL_IA9038AA_AS:12.9735,SAL_BB3023AA_AS:13.8384):12.8774):8.5529,SAL_ZA8849AA_AS:14.7033):3.0752):17.9707,(SAL_PA2709AA_AS:19.0278,(SAL_FA1241AA_AS:36.2297,SAL_ZA8844AA_AS:33.1545):3.1713):1.0571):5.3816,SAL_IA6443AA_AS:47.9539):5.5738):2.0181,(SAL_ZA8810AA_AS:24.986,((SAL_BB8631AA_AS:45.9358,SAL_EA7012AA_AS:11.3398):13.3579,(SAL_ZA8809AA_AS:4.805,(SAL_ZA8808AA_AS:67.7505,(SAL_ZA8807AA_AS:37.6712,SAL_ZA8814AA_AS:5.3816):10.1866):9.3217):7.2075):17.298):21.6225):0.961,(SAL_TA7026AA_AS:29.1183,SAL_XB8662AA_AS:128.005):18.9317):2.4025,((((((((((((((((((((((SAL_MC5303AA_AS:18.9317,SAL_KA4143AA_AS:19.4122):6.1504,(SAL_EB9836AA_AS:0,SAL_CB2448AA_AS:13.454):12.7813):3.3635,((SAL_DB5315AA_AS:27.1963,SAL_VB9492AA_AS:8.8412):13.6462,(SAL_MB3212AA_AS:15.9526,SAL_FC5424AA_AS:10.6671):4.805):1.922):1.6337,(SAL_LA1155AA_AS:15.0877,SAL_PA2529AA_AS:22.6796):2.9791):27.7729,(SAL_EA6414AA_AS:9.7061,SAL_EA6406AA_AS:12.2047):48.9149):24.2172,((SAL_FA4588AA_AS:53.6238,SAL_BB6892AA_AS:73.4204):14.415,(((SAL_DB6571AA_AS:58.0444,(((SAL_RB6610AA_AS:25.1782,(SAL_GB1955AA_AS:21.2381,SAL_NB4132AA_AS:22.8718):8.8412):13.2618,SAL_DB1213AA_AS:50.0681):7.9763,((SAL_PA2723AA_AS:30.9442,SAL_FA7094AA_AS:58.3327):7.3036,(SAL_DB4621AA_AS:14.7994,SAL_FA5874AA_AS:26.908):34.6921):12.8774):5.4777):8.1685,(SAL_FB3940AA_AS:46.4163,(SAL_AB4059AA_AS:31.5208,SAL_NA3046AA_AS:77.2644):16.6253):4.9972):34.7882,(((((((SAL_FB5995AA_AS:14.7033,SAL_UA9479AA_AS:23.4484):7.688,((SAL_DB2065AA_AS:4.9011,SAL_PB5322AA_AS:4.1323):3.3635,SAL_EB0437AA_AS:19.0278):1.2493):10.571,SAL_KB6993AA_AS:67.8466):2.883,SAL_EB9504AA_AS:36.8063):3.9401,SAL_AB5410AA_AS:25.4665):0.6727,(SAL_DB0790AA_AS:2.883,SAL_VB0088AA_AS:12.7813):22.0069):7.5919,SAL_CB2899AA_AS:24.2172):39.8815):2.883):9.2256):4.805,(((SAL_VB8602AA_AS:95.8117,(((SAL_UA8249AA_AS:30.4637,SAL_IA4699AA_AS:30.8481):39.0166,SAL_SA9905AA_AS:59.2937):32.7701,(SAL_DB8928AA_AS:69.9608,(SAL_KB4318AA_AS:33.635,SAL_NB6882AA_AS:64.7714):35.7492):3.5557):14.5111):8.8412,(((SAL_FA6237AA_AS:33.2506,(((((SAL_JC3059AA_AS:26.4275,((SAL_RB7020AA_AS:6.2465,SAL_JC3053AA_AS:7.2075):0.961,(SAL_RB7021AA_AS:1.922,(SAL_RB7019AA_AS:6.6309,SAL_RB7023AA_AS:2.2103):1.3454):0.1922):4.0362):5.766,(SAL_UA8645AA_AS:9.1295,((SAL_BC4415AA_AS:5.6699,(SAL_BC4388AA_AS:4.9011,SAL_BC4414AA_AS:5.8621):0.8649):2.1142,SAL_BC6177AA_AS:3.2674):15.9526):12.7813):28.4456,(SAL_WA4452AA_AS:18.5473,SAL_IC7633AA_AS:20.9498):24.6016):11.8203,SAL_FA0187AA_AS:30.4637):23.3523,SAL_KA1659AA_AS:67.0778):15.5682):19.9888,((((((((SAL_DB0759AA_AS:3.1713,SAL_NC2450AA_AS:27.869):3.3635,SAL_EB6237AA_AS:2.1142):19.7966,(((SAL_EB7698AA_AS:12.3008,SAL_JA9942AA_AS:7.7841):1.3454,SAL_XB0039AA_AS:14.2228):2.0181,SAL_KC5883AA_AS:27.3885):6.0543):32.2896,SAL_UA8127AA_AS:49.1071):1.6337,SAL_MA2500AA_AS:40.5542):4.3245,(((SAL_DB0322AA_AS:6.3426,SAL_JB7297AA_AS:6.8231):16.0487,SAL_RB9754AA_AS:46.3202):15.1838,SAL_XA8575AA_AS:43.6294):2.4986):0.961,((SAL_FA0191AA_AS:0,(SAL_BA4423AA_AS:0,SAL_FA0195AA_AS:2.2103):5.4777):5.6699,SAL_EA6397AA_AS:7.4958):11.6281):5.5738,(SAL_LB5843AA_AS:36.6141,SAL_SA9318AA_AS:19.0278):23.064):34.9804):3.4596,((SAL_MA5184AA_AS:20.9498,((SAL_FC0068AA_AS:23.1601,(SAL_MA5187AA_AS:4.0362,SAL_MA5186AA_AS:6.9192):40.7464):10.8593,(SAL_QC6158AA_AS:12.7813,SAL_QC6157AA_AS:0.4805):58.0444):6.9192):6.727,((SAL_KA6912AA_AS:13.2618,SAL_JA9237AA_AS:17.9707):8.3607,SAL_JA9933AA_AS:27.9651):41.1308):13.7423):21.2381):1.922,(SAL_DC7706AA_AS:5.6699,SAL_RB6730AA_AS:9.7061):83.3187):22.4874):10.0905,((((SAL_FB5826AA_AS:17.5863,((((SAL_BA2558AA_AS:0,SAL_EA9973AA_AS:26.8119):5.3816,(((SAL_KB6821AA_AS:0,SAL_TA1355AA_AS:20.2771):3.3635,SAL_RB6493AA_AS:2.1142):10.6671,(SAL_LA5750AA_AS:26.3314,SAL_KA2881AA_AS:15.8565):8.1685):18.1629):8.0724,(SAL_NC6947AA_AS:17.6824,((SAL_DB5421AA_AS:11.6281,(SAL_OB5597AA_AS:9.0334,SAL_PB5315AA_AS:4.0362):3.844):14.0306,SAL_PC6932AA_AS:15.2799):31.6169):10.6671):6.727,((SAL_NA1280AA_AS:41.1308,SAL_KA7075AA_AS:44.6865):2.3064,SAL_DB8894AA_AS:44.3021):22.0069):3.3635):16.1448,(SAL_XA0786AA_AS:45.167,SAL_LB0857AA_AS:40.1698):6.6309):2.9791,(SAL_FC5451AA_AS:10.2827,SAL_FA6019AA_AS:14.0306):17.0097):4.6128,((((((((SAL_RA2710AA_AS:19.5083,SAL_NA7099AA_AS:12.2047):3.3635,SAL_RA9578AA_AS:8.0724):1.6337,(SAL_RA9594AA_AS:4.5167,SAL_RA9593AA_AS:0):0.7688):0.2883,SAL_RA9591AA_AS:10.571):2.9791,((SAL_AB3584AA_AS:32.3857,SAL_KA4573AA_AS:1.3454):2.7869,(((SAL_NA7096AA_AS:4.1323,((SAL_KA5976AA_AS:3.3635,SAL_KA5475AA_AS:3.2674):1.1532,(SAL_NA7226AA_AS:3.3635,SAL_NA7095AA_AS:14.5111):2.7869):1.7298):2.883,SAL_KA4572AA_AS:3.4596):0.5766,SAL_NA7245AA_AS:2.2103):0.7688):0.7688):0.7688,SAL_NA7540AA_AS:10.4749):57.1795,SAL_KA6361AA_AS:89.373):5.2855,SAL_KA7080AA_AS:62.6572):9.8983):6.0543):11.4359,(((((SAL_YA4957AA_AS:0,((SAL_EB0470AA_AS:7.7841,(SAL_PB5266AA_AS:5.3816,SAL_GB1250AA_AS:16.5292):0.961):5.4777,(((SAL_PA2715AA_AS:1.8259,SAL_KA1918AA_AS:11.2437):4.4206,SAL_MA1647AA_AS:11.8203):5.2855,SAL_PA2661AA_AS:5.0933):2.5947):72.5555):11.6281,SAL_OB4333AA_AS:60.0625):7.1114,((SAL_LA5869AA_AS:26.2353,SAL_LA5870AA_AS:45.3592):25.6587,SAL_HC6834AA_AS:46.2241):7.1114):5.0933,SAL_EA6131AA_AS:10.1866):9.4178,SAL_EA5018AA_AS:74.0931):8.7451):7.5919,(SAL_QA6137AA_AS:25.2743,SAL_HB6464AA_AS:26.0431):17.0097):36.518,(SAL_VB6014AA_AS:121.951,(SAL_NA6254AA_AS:29.6949,SAL_NA6447AA_AS:84.6641):103.115):8.5529):48.6266,((((((SAL_TA4830AA_AS:55.1614,SAL_FA6061AA_AS:0):7.0153,SAL_MA1604AA_AS:2.7869):47.1851,(SAL_FA0890AA_AS:70.8257,SAL_EA3395AA_AS:113.975):9.5139):49.3954,((((((SAL_DB1221AA_AS:0,((SAL_KA0576AA_AS:9.4178,(SAL_AB7584AA_AS:8.649,SAL_IB9909AA_AS:10.8593):18.4512):10.2827,SAL_KA0887AA_AS:4.6128):40.8425):13.7423,SAL_KB2144AA_AS:28.7339):14.1267,(((SAL_PA2719AA_AS:9.3217,(SAL_IC2619AA_AS:76.1112,SAL_IC2611AA_AS:31.713):2.1142):2.5947,(SAL_LA3182AA_AS:0,SAL_PA2722AA_AS:55.2575):4.6128):19.0278,SAL_VB6054AA_AS:41.9957):12.493):17.5863,(SAL_XB6370AA_AS:22.1991,SAL_CB0333AA_AS:26.0431):92.4482):10.1866,((SAL_BA4047AA_AS:48.3383,SAL_KB1070AA_AS:165.965):28.6378,(((SAL_MB7181AA_AS:31.0403,SAL_EA8744AA_AS:21.142):22.6796,((((SAL_KA5809AA_AS:8.7451,SAL_FA4174AA_AS:15.7604):4.4206,SAL_KA9305AA_AS:17.0097):13.3579,((SAL_KA6743AA_AS:4.0362,SAL_KA6745AA_AS:2.1142):0.961,SAL_KA6744AA_AS:4.1323):51.1252):42.7645,SAL_FA1424AA_AS:8.7451):72.9399):4.6128,((SAL_AB6718AA_AS:20.2771,SAL_AB6722AA_AS:5.9582):65.1558,((((SAL_IA3196AA_AS:6.9192,SAL_IA3705AA_AS:3.6518):4.3245,SAL_DC7661AA_AS:30.6559):15.4721,(((SAL_FB9906AA_AS:11.6281,SAL_GB5560AA_AS:16.0487):5.0933,SAL_QA6662AA_AS:10.9554):5.3816,SAL_YA7548AA_AS:24.4094):21.7186):30.9442,SAL_AB4976AA_AS:45.9358):36.8063):30.2715):3.6518):2.1142):25.4665,SAL_EA3643AA_AS:77.3605):13.9345):18.1629,SAL_EA3591AA_AS:149.532):57.4678,(((SAL_LA5243AA_AS:27.1002,(SAL_KB8853AA_AS:121.182,SAL_ZA8819AA_AS:81.3967):76.2073):20.8537,SAL_KA7255AA_AS:99.7518):11.9164,(SAL_PC7565AA_AS:27.7729,SAL_ZA8820AA_AS:73.8048):63.5221):18.259):1.6337):36.0375,(SAL_TA2680AA_AS:46.9929,SAL_EA5457AA_AS:359.798):15.6643):4.9011,((((((((SAL_PC8037AA_AS:4.805,SAL_PC7996AA_AS:4.2284):1.2493,(((((SAL_PC7989AA_AS:0.7688,SAL_PC8032AA_AS:1.5376):1.2493,SAL_PC8030AA_AS:2.1142):1.4415,SAL_PC8046AA_AS:3.0752):1.0571,(SAL_PC8031AA_AS:1.6337,((SAL_PC8016AA_AS:3.0752,SAL_PC8018AA_AS:1.4415):0.3844,SAL_PC8040AA_AS:2.9791):0.6727):0.3844):0.5766,SAL_PC8012AA_AS:2.9791):0.4805):-0.5766,SAL_PC7980AA_AS:0):0.4805,SAL_PC8157AA_AS:6.2465):1.1532,(SAL_PC8019AA_AS:1.922,SAL_PC7985AA_AS:2.5947):0):0.6727,SAL_PC8001AA_AS:2.883):51.2213,SAL_ZA8800AA_AS:53.7199):98.022,(((SAL_VA8332AA_AS:106.287,(SAL_DB0381AA_AS:21.2381,(SAL_NA2463AA_AS:7.688,SAL_QA4860AA_AS:11.6281):49.4915):105.037):22.5835,SAL_BA5137AA_AS:107.344):23.4484,SAL_ZA8815AA_AS:122.431):35.557):3.9401):5.2855,(SAL_ZA8787AA_AS:82.2616,SAL_ZA8784AA_AS:73.1321):18.7395):4.1323,SAL_ZA8785AA_AS:248.707):61.1196,(SAL_ZA8786AA_AS:41.1308,(SAL_JA0788AA_AS:26.7158,SAL_VA6681AA_AS:51.9901):60.1586):12.1086):1.922,SAL_ZA8781AA_AS:85.4329):50.2603,(SAL_ZA8778AA_AS:47.1851,(((((SAL_MA6877AA_AS:18.5473,SAL_MA7813AA_AS:19.3161):2.7869,(SAL_ZA8779AA_AS:25.4665,(SAL_JA9960AA_AS:3.4596,SAL_JA9959AA_AS:3.2674):18.1629):6.4387):0.961,SAL_BB9670AA_AS:33.1545):2.0181,(SAL_ZA8783AA_AS:17.9707,SAL_ZA8782AA_AS:10.9554):2.1142):2.6908,(SAL_ZA8840AA_AS:12.0125,SAL_ZA8839AA_AS:37.5751):1.6337):4.6128):4.2284):14.415,((SAL_IB9413AA_AS:16.9136,((SAL_EB5395AA_AS:1.5376,(SAL_JB1178AA_AS:0.4805,(SAL_JB1775AA_AS:0,SAL_CB5793AA_AS:18.0668):2.883):2.9791):3.4596,SAL_BB3256AA_AS:5.6699):1.1532):12.2047,(((SAL_EA2362AA_AS:0,(SAL_EA2361AA_AS:0,SAL_CB2888AA_AS:27.0041):3.3635):8.649,(SAL_EA6657AA_AS:13.6462,(SAL_EA8594AA_AS:4.7089,SAL_EA7011AA_AS:4.1323):6.4387):1.1532):3.7479,((SAL_AB8630AA_AS:18.6434,SAL_ZA8846AA_AS:17.1058):0.3844,SAL_ZA8864AA_AS:9.61):1.0571):6.0543):41.6113):2.5947,(((((SAL_WB7636AA_AS:26.8119,SAL_VB6135AA_AS:24.5055):1.8259,SAL_ZA8841AA_AS:28.2534):7.688,((((SAL_FA0321AA_AS:32.3857,(((SAL_TA7028AA_AS:1.2493,((((SAL_DC0462AA_AS:18.5473,SAL_XB8581AA_AS:8.1685):11.6281,(SAL_XB8644AA_AS:18.3551,(((((SAL_NB5209AA_AS:1.2493,SAL_NB5172AA_AS:0.961):1.5376,(((((SAL_NB5214AA_AS:0.5766,(SAL_NB5305AA_AS:1.3454,SAL_NB5307AA_AS:5.2855):0.5766):0.4805,SAL_NB5314AA_AS:3.3635):0.4805,(SAL_NB5239AA_AS:0.2883,((SAL_NB4514AA_AS:0.6727,SAL_NB5256AA_AS:1.5376):1.1532,SAL_NB5325AA_AS:2.2103):0.2883):0.4805):0.4805,SAL_NB5317AA_AS:3.7479):0.4805,SAL_NB4535AA_AS:2.4986):0.3844):0.7688,SAL_NB5736AA_AS:2.4025):0.5766,SAL_NB5215AA_AS:1.2493):0.4805,(((SAL_NB5642AA_AS:2.2103,SAL_NB4512AA_AS:0):1.6337,(SAL_NB4550AA_AS:0,SAL_NB4541AA_AS:0):0.5766):0.5766,SAL_EC7642AA_AS:1.5376):0.5766):8.1685):2.3064):0,(SAL_XB8621AA_AS:89.4691,(SAL_XB8585AA_AS:5.766,(SAL_EC7650AA_AS:3.844,SAL_NB5251AA_AS:7.2075):3.0752):0.7688):10.1866):22.5835,((SAL_XB8599AA_AS:44.7826,(SAL_DC0460AA_AS:11.1476,SAL_XB8577AA_AS:0):2.883):8.0724,SAL_WB6383AA_AS:42.1879):9.8983):2.4986):2.0181,(SAL_EA7705AA_AS:26.0431,(SAL_EA2725AA_AS:20.4693,SAL_KB0732AA_AS:19.3161):2.6908):0.961):1.8259,((SAL_EA3697AA_AS:21.4303,(((((((SAL_EA3749AA_AS:4.9972,((SAL_EA3740AA_AS:0,SAL_EA3506AA_AS:0):10.8593,(SAL_EA3499AA_AS:0,SAL_EA3747AA_AS:0):4.7089):0.4805):0.8649,(SAL_EA3500AA_AS:3.9401,SAL_EA3700AA_AS:0.4805):1.922):0.8649,SAL_EA3694AA_AS:1.6337):0.3844,SAL_JA0763AA_AS:1.7298):0.3844,(SAL_EA3741AA_AS:0,SAL_EA3504AA_AS:0):3.9401):0.8649,SAL_EA3507AA_AS:16.4331):2.6908,SAL_JA0594AA_AS:2.9791):12.8774):50.3564,SAL_LA5985AA_AS:9.3217):1.2493):5.0933):7.7841,(SAL_VB6366AA_AS:23.3523,(SAL_JC6094AA_AS:28.9261,(SAL_CB9149AA_AS:14.1267,SAL_VB8859AA_AS:35.6531):6.6309):24.7938):8.0724):2.1142,((SAL_FB0904AA_AS:53.4316,(SAL_JB6544AA_AS:30.6559,(SAL_BC4535AA_AS:4.0362,SAL_WB3266AA_AS:4.5167):16.1448):48.5305):4.7089,((SAL_KA2962AA_AS:0,SAL_KA2961AA_AS:8.9373):2.0181,(SAL_IA4881AA_AS:6.4387,SAL_IA4882AA_AS:2.4025):1.922):18.5473):6.5348):1.922,(SAL_ZA8842AA_AS:37.5751,(SAL_PC8271AA_AS:6.9192,((((((((((SAL_WA4531AA_AS:30.3676,SAL_JC6092AA_AS:9.3217):1.922,(((SAL_GB1338AA_AS:6.5348,SAL_FB4995AA_AS:2.4986):2.2103,SAL_EB9689AA_AS:0):0.5766,SAL_FB5758AA_AS:3.9401):1.0571):0.3844,(SAL_TA0410AA_AS:11.2437,SAL_TA9677AA_AS:2.2103):1.3454):0.3844,((((SAL_FB9482AA_AS:6.4387,SAL_BB8105AA_AS:9.3217):0.8649,SAL_LB5712AA_AS:0.2883):0.8649,SAL_EB0815AA_AS:3.0752):0.5766,SAL_IB9546AA_AS:8.5529):1.5376):0.6727,SAL_PB6069AA_AS:8.0724):0.2883,((SAL_EB4140AA_AS:0.1922,SAL_WA2830AA_AS:2.1142):1.1532,SAL_JB8828AA_AS:0):1.1532):0.6727,SAL_SA9248AA_AS:3.0752):5.3816,((SAL_BB5084AA_AS:4.1323,SAL_CB3588AA_AS:9.2256):0.8649,SAL_BB7218AA_AS:6.9192):2.4025):14.3189,((((((((SAL_PC8282AA_AS:2.4025,(((((SAL_MC5889AA_AS:7.5919,SAL_MC5685AA_AS:7.688):8.0724,SAL_MC6644AA_AS:6.0543):12.3969,SAL_MB9425AA_AS:9.8983):16.2409,SAL_JB4500AA_AS:12.0125):2.7869,SAL_PC8138AA_AS:0.2883):7.3036):1.7298,SAL_MB9994AA_AS:1.3454):5.9582,SAL_IB9351AA_AS:8.9373):12.1086,SAL_PC8248AA_AS:33.9233):3.3635,(((((SAL_PC8182AA_AS:17.6824,SAL_GB5430AA_AS:18.3551):4.2284,(SAL_PC8146AA_AS:4.1323,SAL_KB3123AA_AS:13.5501):5.1894):2.4025,SAL_PC8136AA_AS:20.6615):1.8259,SAL_EA8167AA_AS:21.5264):12.493,(SAL_EA8797AA_AS:11.2437,SAL_EA7528AA_AS:17.5863):0.961):2.7869):0.8649,SAL_PC8199AA_AS:35.4609):10.4749,((((SAL_PC8189AA_AS:2.1142,SAL_PC8205AA_AS:11.3398):1.0571,(SAL_PC8242AA_AS:12.9735,SAL_PC8261AA_AS:11.6281):2.4025):2.1142,SAL_PC8200AA_AS:4.7089):1.6337,(SAL_PC8178AA_AS:3.7479,(((SAL_EB9690AA_AS:0,SAL_EB9688AA_AS:19.9888):6.4387,SAL_VB9443AA_AS:12.493):2.9791,SAL_FB1089AA_AS:2.0181):2.2103):1.6337):4.2284):0.1922,(((SAL_EA6943AA_AS:10.571,(SAL_EA7767AA_AS:4.7089,(SAL_EA6353AA_AS:0,(SAL_EA7245AA_AS:8.649,SAL_EA8562AA_AS:4.4206):4.6128):4.7089):1.3454):16.2409,(((SAL_EA6446AA_AS:9.3217,(SAL_BB0241AA_AS:11.1476,SAL_IA9076AA_AS:6.6309):1.7298):11.4359,SAL_CB9583AA_AS:29.8871):3.7479,SAL_PC8286AA_AS:51.7979):1.2493):0.5766,(SAL_CB3311AA_AS:14.2228,SAL_CB3308AA_AS:10.2827):9.61):1.0571):4.2284):4.7089,(((SAL_PC8212AA_AS:6.5348,SAL_JC6095AA_AS:2.4025):12.3008,(SAL_TB1099AA_AS:8.7451,SAL_IC4007AA_AS:6.8231):2.6908):0.8649,SAL_NC8896AA_AS:15.0877):22.2952):11.7242):26.6197):7.9763):2.3064):2.3064,(SAL_FA5802AA_AS:9.2256,SAL_CB8536AA_AS:30.4637):29.9832):9.8022,(SAL_ZA8835AA_AS:60.6391,SAL_BB9673AA_AS:93.9858):5.5738):0.6727):1.3454,((((((((SAL_TA7039AA_AS:12.2047,SAL_AB1561AA_AS:22.6796):2.2103,SAL_TA7860AA_AS:25.6587):13.9345,(((((SAL_EB5371AA_AS:40.1698,(SAL_PC9628AA_AS:1.6337,SAL_QC4512AA_AS:0.5766):24.2172):5.766,(((((SAL_XB8615AA_AS:29.5988,SAL_XB8607AA_AS:70.8257):18.5473,(SAL_XB8611AA_AS:5.1894,SAL_XB8665AA_AS:1.5376):2.6908):2.0181,SAL_XB8648AA_AS:7.8802):0.5766,(((SAL_NB5230AA_AS:3.0752,SAL_NB5331AA_AS:3.5557):1.1532,((SAL_NB5194AA_AS:2.7869,SAL_NB5160AA_AS:3.844):1.922,SAL_NB5234AA_AS:0.2883):0.7688):1.8259,(SAL_NB4510AA_AS:0,SAL_NB5702AA_AS:2.3064):0.7688):3.4596):0.5766,(SAL_XB8595AA_AS:6.727,(SAL_XB8620AA_AS:4.4206,SAL_XB8630AA_AS:2.2103):0):8.1685):0.5766):5.2855,(((SAL_XB8569AA_AS:14.3189,(SAL_NB5721AA_AS:7.4958,((SAL_NB5277AA_AS:4.6128,(SAL_NB4507AA_AS:2.4025,SAL_NB5169AA_AS:2.0181):3.1713):1.1532,SAL_NB4529AA_AS:0):0.8649):0.4805):2.4986,(SAL_NB5295AA_AS:3.3635,SAL_NB5238AA_AS:1.0571):2.5947):9.4178,(SAL_NB5197AA_AS:6.3426,SAL_EC7633AA_AS:0.2883):7.688):0.6727):2.6908,((SAL_NB5205AA_AS:0,(SAL_NB5742AA_AS:0,SAL_NB5176AA_AS:8.8412):1.1532):9.8022,(SAL_NB5195AA_AS:5.0933,SAL_NB5285AA_AS:1.4415):13.7423):8.9373):2.0181,((((SAL_XB8602AA_AS:1.3454,SAL_DC0464AA_AS:12.0125):2.883,SAL_YB1255AA_AS:6.0543):1.4415,(SAL_EC7645AA_AS:0,(SAL_NB5191AA_AS:7.1114,SAL_NB5237AA_AS:6.0543):0):4.3245):0.1922,(SAL_XB8625AA_AS:3.9401,SAL_NB4508AA_AS:2.6908):0.3844):20.0849):26.0431):2.7869,SAL_EA7883AA_AS:30.9442):9.61,(((SAL_ZA8858AA_AS:26.8119,SAL_ZA8855AA_AS:17.4902):4.3245,((SAL_XB8646AA_AS:0,SAL_GB5803AA_AS:13.2618):4.3245,SAL_XB8639AA_AS:14.415):34.3077):2.5947,(SAL_EA6324AA_AS:16.337,SAL_ZA8856AA_AS:46.0319):12.2047):6.727):7.3997,(((SAL_DC1217AA_AS:19.1239,SAL_DC1216AA_AS:18.9317):86.2017,(((SAL_ZA8862AA_AS:23.1601,(SAL_ZA8859AA_AS:8.3607,SAL_LA7678AA_AS:11.532):61.6962):2.0181,SAL_ZA8861AA_AS:6.2465):0.961,(SAL_JA9956AA_AS:4.0362,(SAL_JA9963AA_AS:3.2674,SAL_KA0199AA_AS:1.1532):2.5947):2.6908):3.4596):3.3635,(SAL_ZA8857AA_AS:12.0125,((SAL_JA9958AA_AS:6.8231,(SAL_JA9961AA_AS:0,SAL_KA0198AA_AS:0):4.4206):0.7688,(SAL_JA9964AA_AS:8.9373,SAL_JA9954AA_AS:4.3245):2.4986):3.0752):20.3732):6.2465):4.5167,SAL_ZA8805AA_AS:41.8035):3.844,(SAL_TA7040AA_AS:31.713,SAL_ZA8860AA_AS:50.2603):12.2047):14.0306):1.4415):3.2674,((((((SAL_ZA8806AA_AS:14.415,(SAL_EA6735AA_AS:34.2116,SAL_ZA8811AA_AS:19.0278):13.0696):2.7869,(((SAL_BB3135AA_AS:17.8746,SAL_KB3130AA_AS:11.1476):2.5947,SAL_BB3708AA_AS:26.4275):8.4568,(SAL_IA9167AA_AS:69.5764,(SAL_CB0344AA_AS:18.5473,SAL_JB1185AA_AS:39.401):20.9498):19.5083):5.6699):4.1323,(((((SAL_JA8900AA_AS:51.4135,(SAL_KA2717AA_AS:1.3454,(SAL_KA2699AA_AS:7.0153,(SAL_MB2164AA_AS:1.4415,(SAL_LB7186AA_AS:4.7089,SAL_LB7188AA_AS:1.7298):3.9401):2.1142):2.7869):2.2103):3.0752,SAL_KA2708AA_AS:0):3.6518,SAL_MB2179AA_AS:4.1323):1.7298,SAL_MB2178AA_AS:8.8412):34.4038,(SAL_CB2822AA_AS:19.0278,((((SAL_TA1732AA_AS:36.7102,(((((SAL_ZA8798AA_AS:6.5348,SAL_BB2913AA_AS:13.8384):0.8649,(((SAL_EB0173AA_AS:9.5139,SAL_IB2994AA_AS:8.3607):7.4958,(SAL_JB6423AA_AS:2.7869,SAL_QB6812AA_AS:19.6044):0.8649):1.1532,((((((SAL_PB8615AA_AS:0,(SAL_HB5411AA_AS:6.6309,SAL_BC0978AA_AS:0):7.7841):8.3607,SAL_TB5655AA_AS:0):6.2465,SAL_SB0251AA_AS:7.3036):0.8649,SAL_MB8286AA_AS:2.2103):2.9791,SAL_NB4642AA_AS:14.2228):0.8649,SAL_AC5559AA_AS:4.0362):11.1476):1.3454):0.7688,(((SAL_NA5695AA_AS:6.4387,SAL_FB9275AA_AS:11.4359):2.0181,SAL_LA2622AA_AS:9.2256):1.5376,((((((SAL_SA9904AA_AS:5.5738,((SAL_AB7071AA_AS:8.9373,(SAL_BB1931AA_AS:48.9149,SAL_CB9503AA_AS:29.791):7.4958):3.0752,SAL_CB5914AA_AS:13.0696):2.9791):1.6337,(SAL_CB1259AA_AS:1.5376,SAL_IB7970AA_AS:7.3997):1.3454):0.3844,SAL_JB6546AA_AS:5.4777):0.8649,(SAL_BB6713AA_AS:8.5529,SAL_BB2016AA_AS:2.6908):1.7298):0.1922,(((SAL_BB1291AA_AS:8.0724,SAL_OC9244AA_AS:9.8022):1.0571,(SAL_CB1051AA_AS:5.9582,SAL_LB0864AA_AS:9.61):2.2103):1.7298,(SAL_NC3241AA_AS:5.2855,SAL_HB9854AA_AS:8.0724):5.2855):0.6727):0.1922,(SAL_FB0833AA_AS:7.0153,SAL_MC1430AA_AS:10.8593):1.7298):0.6727):0.6727):0.1922,((SAL_TA1534AA_AS:6.5348,SAL_CB5061AA_AS:5.0933):1.7298,(SAL_TA0423AA_AS:10.571,SAL_AB8951AA_AS:11.7242):1.8259):3.2674):0.2883,((((SAL_CB0473AA_AS:5.5738,((((SAL_BB9030AA_AS:13.1657,SAL_OC7100AA_AS:4.7089):3.3635,SAL_OC3526AA_AS:2.2103):0,SAL_OC7096AA_AS:0):1.6337,SAL_OC7152AA_AS:3.3635):2.4986):0.3844,SAL_BB4439AA_AS:12.493):1.922,((((((SAL_CB2800AA_AS:7.0153,(SAL_VA5670AA_AS:0,SAL_IB5869AA_AS:17.7785):5.2855):2.3064,SAL_KB0518AA_AS:8.4568):1.0571,SAL_AB9978AA_AS:3.1713):1.0571,SAL_JB1788AA_AS:1.7298):0.961,((SAL_CB5786AA_AS:9.61,SAL_IB9575AA_AS:8.1685):6.0543,(SAL_BB3370AA_AS:4.9011,(SAL_BB9910AA_AS:18.259,SAL_JB8880AA_AS:1.8259):2.883):1.1532):0.1922):0.7688,(SAL_JB4444AA_AS:18.9317,SAL_JB4441AA_AS:5.4777):4.1323):0.8649):0.1922,(SAL_EB1201AA_AS:10.1866,(SAL_EB1329AA_AS:8.8412,SAL_BB1385AA_AS:6.8231):2.1142):1.0571):0.7688):1.8259):3.6518,SAL_KA8473AA_AS:21.2381):3.3635,(((SAL_YA8508AA_AS:19.22,((((SAL_SA2611AA_AS:3.9401,SAL_RA9217AA_AS:2.5947):8.2646,SAL_BB4492AA_AS:10.2827):2.0181,(SAL_JB0023AA_AS:5.5738,SAL_IB9469AA_AS:5.2855):13.9345):0.6727,SAL_KB0607AA_AS:6.9192):5.5738):3.0752,SAL_SB1831AA_AS:21.4303):9.3217,SAL_WB4504AA_AS:42.1879):3.0752):7.7841,SAL_TA0694AA_AS:19.7005):9.4178):15.8565):7.2075):2.883,((SAL_IB9248AA_AS:29.9832,(SAL_CB0328AA_AS:5.0933,SAL_CB0329AA_AS:3.7479):20.8537):7.3036,SAL_CB0436AA_AS:47.6656):2.4986):1.0571,((((((SAL_KA9396AA_AS:19.5083,((SAL_HA7262AA_AS:46.8968,(((((SAL_JA8346AA_AS:13.6462,((SAL_HA7260AA_AS:1.3454,SAL_IA1878AA_AS:2.9791):1.0571,SAL_IA4980AA_AS:4.4206):0.6727):1.1532,(SAL_IA3633AA_AS:0.3844,((SAL_IA3631AA_AS:0,SAL_IA3636AA_AS:2.2103):2.9791,SAL_IA4975AA_AS:1.3454):0.1922):0.3844):0.5766,SAL_IA1745AA_AS:0.6727):0.6727,(SAL_IA2581AA_AS:1.6337,(SAL_HA7137AA_AS:0.5766,SAL_IA3630AA_AS:3.7479):1.6337):0.7688):0.4805,((SAL_HA7170AA_AS:1.4415,SAL_IA2586AA_AS:2.9791):0.6727,((((SAL_OA4851AA_AS:10.3788,SAL_IA4974AA_AS:4.9972):1.6337,SAL_IA4977AA_AS:1.6337):0.2883,((SAL_IA3634AA_AS:3.9401,SAL_IA2745AA_AS:9.0334):0.2883,SAL_IA3635AA_AS:6.2465):2.2103):0.7688,SAL_IA4976AA_AS:2.4025):0.8649):0):3.4596):11.3398,(((SAL_QA4760AA_AS:1.5376,(SAL_QA4746AA_AS:0,SAL_QA4764AA_AS:11.0515):2.883):2.1142,((SAL_QA4762AA_AS:2.0181,SAL_QA6090AA_AS:0.1922):2.1142,SAL_QA4751AA_AS:4.5167):1.1532):1.3454,((SAL_QA4759AA_AS:0,(SAL_QA4758AA_AS:0,(SAL_QA6111AA_AS:6.4387,SAL_QA4757AA_AS:4.4206):1.2493):2.2103):3.1713,SAL_QA4750AA_AS:1.5376):0.3844):16.7214):1.5376):2.9791,SAL_KB1757AA_AS:36.0375):17.9707,(((SAL_BA5622AA_AS:4.6128,SAL_FA6072AA_AS:4.2284):5.2855,((SAL_PA2798AA_AS:11.9164,SAL_FA4487AA_AS:32.0974):1.3454,SAL_QA1486AA_AS:22.0069):1.0571):1.2493,SAL_FA4332AA_AS:7.688):1.5376):1.4415,(((SAL_YA6221AA_AS:34.3077,SAL_YA6217AA_AS:9.4178):2.3064,SAL_YA6219AA_AS:14.9916):2.0181,SAL_BB9683AA_AS:1.1532):4.6128):3.844,(SAL_CB0350AA_AS:22.6796,((((SAL_MC4638AA_AS:9.7061,SAL_LC5646AA_AS:5.6699):0.7688,SAL_MC7683AA_AS:4.7089):55.5458,(SAL_IC1191AA_AS:8.5529,SAL_AC5366AA_AS:9.1295):7.2075):12.5891,SAL_YA6214AA_AS:14.415):2.883):6.4387):1.922,SAL_ZA8812AA_AS:18.0668):0.5766):2.2103,(SAL_YA6215AA_AS:16.2409,(SAL_YA6216AA_AS:14.415,SAL_LB1038AA_AS:9.4178):2.6908):14.1267):7.1114):7.4958,((((((SAL_EA7420AA_AS:11.0515,SAL_KB0065AA_AS:24.6977):7.8802,SAL_WB8453AA_AS:40.362):5.6699,(SAL_BB5464AA_AS:31.0403,SAL_KB1874AA_AS:36.9024):2.6908):2.9791,((SAL_BB8240AA_AS:20.181,((SAL_MC6207AA_AS:0,SAL_TA8279AA_AS:11.2437):13.9345,SAL_CB0771AA_AS:15.1838):2.6908):14.9916,((SAL_BB3856AA_AS:14.3189,SAL_KB4588AA_AS:18.9317):17.7785,SAL_KB2702AA_AS:50.7408):9.8022):2.2103):1.2493,((SAL_TA2002AA_AS:4.5167,SAL_BB9650AA_AS:15.7604):11.3398,(SAL_EA6519AA_AS:9.8983,SAL_EA7044AA_AS:32.674):5.5738):7.3036):8.5529,(SAL_ZA8852AA_AS:12.5891,(SAL_ZA8851AA_AS:16.4331,(((((SAL_MC3942AA_AS:32.2896,((SAL_FB4138AA_AS:6.1504,SAL_AC6980AA_AS:13.7423):0.961,SAL_QC9606AA_AS:2.3064):1.4415):9.3217,SAL_QC9610AA_AS:13.2618):3.6518,SAL_PA2749AA_AS:15.9526):2.883,SAL_ZA8854AA_AS:34.3077):2.3064,(((SAL_TA7029AA_AS:21.0459,(((((((SAL_ZA2779AA_AS:0,SAL_QB2842AA_AS:0):15.0877,(SAL_ZA2785AA_AS:6.4387,SAL_QB2761AA_AS:0.1922):4.7089):2.9791,(((SAL_ZA2786AA_AS:0,SAL_HC4826AA_AS:0):0.7688,(SAL_ZA2774AA_AS:0,SAL_ZA2597AA_AS:0):2.4986):13.1657,((SAL_BB6392AA_AS:9.1295,SAL_KB2774AA_AS:6.2465):3.4596,SAL_QA0954AA_AS:16.2409):5.6699):9.7061):5.4777,((SAL_ZA8793AA_AS:0,SAL_PA2777AA_AS:42.1879):13.7423,(SAL_ZA2771AA_AS:0,SAL_QB2810AA_AS:0):14.0306):11.7242):2.3064,(((SAL_ZA8796AA_AS:21.6225,SAL_BB9698AA_AS:11.4359):2.2103,SAL_ZA8794AA_AS:3.3635):1.3454,((((SAL_ZA2777AA_AS:1.3454,SAL_QB2836AA_AS:0.8649):12.2047,(SAL_ZA2776AA_AS:3.4596,SAL_QB2827AA_AS:0.961):7.1114):9.2256,SAL_ZA8795AA_AS:14.7994):4.1323,(SAL_QC9611AA_AS:7.3036,SAL_QB2439AA_AS:16.8175):2.2103):1.1532):1.3454):0.6727,((((SAL_CB4997AA_AS:7.3036,SAL_CB9996AA_AS:10.1866):2.0181,SAL_QC9609AA_AS:10.0905):1.2493,(SAL_DB5517AA_AS:12.7813,SAL_PA2778AA_AS:11.4359):2.3064):2.2103,((SAL_BB9704AA_AS:13.454,((SAL_CB4562AA_AS:26.2353,(SAL_OC1443AA_AS:16.2409,(((SAL_BB7320AA_AS:7.7841,SAL_CB9449AA_AS:9.8022):1.8259,SAL_CB2789AA_AS:7.0153):2.6908,SAL_BB3290AA_AS:9.4178):11.2437):0.6727):3.1713,((((SAL_PA2791AA_AS:7.688,SAL_PA2764AA_AS:9.8983):2.4025,SAL_PA2765AA_AS:20.6615):0.3844,(SAL_PA2766AA_AS:6.727,SAL_PA2767AA_AS:4.2284):14.415):2.3064,((SAL_BB9713AA_AS:2.0181,(SAL_CB0317AA_AS:32.5779,SAL_CB0785AA_AS:12.6852):6.1504):1.5376,SAL_CB0361AA_AS:6.1504):2.1142):2.7869):7.7841):0.6727,((((SAL_ZA8788AA_AS:9.9944,(SAL_ZA8789AA_AS:5.3816,((SAL_IB7938AA_AS:16.9136,SAL_QC9602AA_AS:11.8203):1.1532,SAL_QC9615AA_AS:17.5863):5.6699):0.961):1.7298,((SAL_ZA2782AA_AS:0,SAL_HC4823AA_AS:0):9.2256,((SAL_QC9607AA_AS:16.2409,SAL_QC9616AA_AS:7.9763):7.2075,((SAL_QC9618AA_AS:2.4986,((SAL_QC9617AA_AS:0,(SAL_QC9603AA_AS:10.6671,SAL_QC9604AA_AS:12.9735):4.7089):0.2883,SAL_RC0096AA_AS:3.5557):1.3454):2.9791,SAL_QC9608AA_AS:6.0543):6.0543):8.7451):0.4805):0.8649,SAL_PA2751AA_AS:14.1267):7.688,(SAL_PA2745AA_AS:1.7298,SAL_PA2746AA_AS:2.5947):21.4303):2.4025):0):1.3454):1.0571,((((SAL_KB2845AA_AS:10.0905,SAL_BB9010AA_AS:22.3913):1.1532,(SAL_EB5260AA_AS:6.8231,SAL_BB8322AA_AS:6.0543):2.5947):0.7688,SAL_KB2185AA_AS:15.5682):9.1295,SAL_FB6357AA_AS:31.9052):28.7339):0):0.5766,((SAL_ZA8797AA_AS:21.142,SAL_KA5807AA_AS:16.2409):1.0571,SAL_PA2790AA_AS:29.6949):3.3635):0.2883,((SAL_FA1192AA_AS:22.5835,SAL_SB8080AA_AS:25.947):6.6309,((SAL_FA3651AA_AS:10.4749,SAL_EA8628AA_AS:18.1629):11.4359,(SAL_PA8309AA_AS:14.8955,((SAL_IA7955AA_AS:17.298,SAL_CB2033AA_AS:26.7158):6.0543,((((SAL_CB0150AA_AS:21.142,(((((SAL_OC7663AA_AS:26.1392,SAL_CB0336AA_AS:7.1114):2.883,(SAL_ZA8853AA_AS:16.4331,(SAL_KB1531AA_AS:17.9707,(SAL_CB9817AA_AS:30.5598,SAL_BB4273AA_AS:13.1657):10.9554):3.9401):0.7688):1.922,(SAL_SB7064AA_AS:23.6406,SAL_HC5153AA_AS:9.4178):1.5376):1.922,(SAL_MA5564AA_AS:19.22,(SAL_EA7323AA_AS:24.025,((SAL_BB9347AA_AS:12.3969,SAL_KB3645AA_AS:5.0933):19.6044,(SAL_EA8170AA_AS:9.2256,SAL_EA7306AA_AS:6.1504):11.7242):13.9345):5.4777):2.883):1.0571,((SAL_CA3265AA_AS:26.5236,SAL_EC0798AA_AS:56.1224):4.6128,(((SAL_KA8035AA_AS:16.4331,SAL_EA8452AA_AS:9.9944):2.9791,((SAL_BB9023AA_AS:30.0793,SAL_JB1069AA_AS:21.0459):7.1114,((SAL_BB5586AA_AS:28.3495,SAL_BB5653AA_AS:34.8843):3.844,SAL_KA6243AA_AS:27.1002):2.3064):1.1532):3.2674,(SAL_KB5053AA_AS:11.1476,SAL_CB5431AA_AS:24.3133):3.0752):1.8259):2.883):3.9401):0.3844,((SAL_FA1205AA_AS:18.5473,(SAL_JB4437AA_AS:26.0431,(SAL_TA2340AA_AS:12.1086,SAL_FB3946AA_AS:7.7841):9.5139):6.2465):6.727,(((SAL_EA7066AA_AS:4.9011,SAL_KA1066AA_AS:8.2646):7.4958,SAL_BB0840AA_AS:35.0765):4.805,((((((SAL_CB9658AA_AS:30.2715,SAL_PB6378AA_AS:40.9386):2.4986,SAL_KA0708AA_AS:18.0668):1.8259,((SAL_EA6655AA_AS:17.1058,(SAL_EA7839AA_AS:29.3105,(((SAL_CB4587AA_AS:8.7451,(SAL_DB0066AA_AS:0.1922,((SAL_EB1147AA_AS:2.0181,SAL_HB5663AA_AS:2.3064):0.8649,SAL_IB1770AA_AS:1.2493):0.961):15.376):1.4415,SAL_BB8242AA_AS:20.8537):0.961,SAL_PC3039AA_AS:14.7033):1.3454):6.6309):3.4596,SAL_EA6191AA_AS:20.181):0.7688):0.4805,(((SAL_CB0788AA_AS:27.3885,((SAL_BB6487AA_AS:7.0153,SAL_IB6639AA_AS:20.9498):4.0362,(SAL_BB0096AA_AS:9.8983,SAL_KB4677AA_AS:15.9526):6.1504):7.7841):2.4025,SAL_CB9131AA_AS:44.6865):2.0181,(SAL_EA7354AA_AS:15.1838,SAL_EA8393AA_AS:19.1239):2.6908):0.5766):4.6128,((SAL_SA8555AA_AS:20.7576,SAL_KB3268AA_AS:48.7227):0.5766,SAL_IB7645AA_AS:33.3467):2.1142):5.8621,((SAL_BA4939AA_AS:22.6796,SAL_SA9689AA_AS:29.3105):0.961,(SAL_BB0052AA_AS:25.6587,SAL_KB3205AA_AS:28.5417):3.3635):2.9791):0.6727):3.9401):0.2883):0.2883,(SAL_BA2940AA_AS:18.1629,((SAL_EA5951AA_AS:26.2353,SAL_EA7717AA_AS:17.7785):1.2493,((SAL_AB7790AA_AS:32.0974,SAL_CB0445AA_AS:7.8802):1.922,SAL_KA5806AA_AS:13.454):3.1713):3.2674):2.883):1.5376,(((((((SAL_CB4575AA_AS:20.7576,SAL_KB2253AA_AS:12.6852):2.883,SAL_CC3673AA_AS:26.0431):22.1991,(((((((SAL_PB2334AA_AS:17.9707,SAL_KB3163AA_AS:21.6225):6.5348,(((SAL_GB1381AA_AS:16.6253,SAL_IB6816AA_AS:7.688):5.4777,(SAL_RB9671AA_AS:26.5236,(SAL_EB1780AA_AS:12.2047,SAL_IB6674AA_AS:3.2674):13.5501):1.7298):2.1142,(SAL_EB6113AA_AS:15.2799,(SAL_BA4284AA_AS:11.6281,(SAL_BA5150AA_AS:10.2827,SAL_EA7893AA_AS:7.3997):2.6908):4.0362):1.1532):0.5766):0.8649,(SAL_BB6715AA_AS:14.8955,SAL_KB3649AA_AS:27.0041):3.9401):3.7479,SAL_CB9615AA_AS:5.8621):0.4805,(((SAL_BB8147AA_AS:22.2952,(SAL_CB2685AA_AS:12.8774,SAL_BB6793AA_AS:15.7604):2.9791):1.4415,SAL_BB1955AA_AS:6.5348):0.5766,(SAL_CB2211AA_AS:5.4777,SAL_QA2811AA_AS:14.415):2.6908):1.0571):1.0571,SAL_AB9708AA_AS:22.1991):1.8259,(((((SAL_TA1947AA_AS:9.61,(((SAL_CB9541AA_AS:3.7479,(SAL_BB6453AA_AS:5.766,SAL_CB9954AA_AS:11.532):12.8774):1.4415,((SAL_MB8353AA_AS:10.1866,SAL_TB2844AA_AS:9.61):3.4596,(SAL_PC4352AA_AS:13.8384,SAL_SB1656AA_AS:10.3788):1.5376):1.2493):11.8203,(SAL_OB4888AA_AS:9.3217,(SAL_HB7325AA_AS:9.1295,SAL_EB8030AA_AS:8.5529):9.7061):1.3454):0.4805):7.2075,((SAL_TA0411AA_AS:8.5529,SAL_BB4041AA_AS:9.1295):3.0752,((SAL_CB4532AA_AS:27.4846,SAL_JB4461AA_AS:10.3788):1.1532,SAL_BB8229AA_AS:8.7451):1.3454):4.6128):0.3844,((SAL_EB3664AA_AS:12.3008,(SAL_WB3876AA_AS:2.6908,SAL_SB0970AA_AS:8.2646):17.5863):0,((SAL_KB0596AA_AS:19.3161,(SAL_OC1710AA_AS:10.571,SAL_KB5646AA_AS:11.4359):4.9011):1.0571,(SAL_AC6761AA_AS:10.7632,((SAL_HB8247AA_AS:8.0724,SAL_PC3052AA_AS:5.1894):0.4805,SAL_EB6207AA_AS:12.7813):5.1894):1.4415):0.4805):1.2493):0.8649,((SAL_CB5040AA_AS:10.9554,(SAL_KB4845AA_AS:14.1267,((SAL_PC1327AA_AS:6.3426,SAL_PC1338AA_AS:2.2103):8.1685,(SAL_JB8820AA_AS:10.3788,SAL_NB6610AA_AS:4.7089):2.0181):1.8259):1.1532):2.5947,(SAL_KB5653AA_AS:48.2422,SAL_KB5638AA_AS:7.3036):8.7451):1.8259):0.2883,(SAL_EA5869AA_AS:7.0153,(SAL_BA4805AA_AS:10.9554,SAL_EA8751AA_AS:13.454):1.7298):1.922):4.0362):4.3245):8.4568,(SAL_SA9295AA_AS:17.4902,(SAL_PC2971AA_AS:21.2381,(SAL_HB5265AA_AS:10.8593,(SAL_IB6699AA_AS:6.0543,(SAL_BB6566AA_AS:0.6727,SAL_JB1776AA_AS:10.3788):4.9011):2.883):12.2047):7.1114):0.6727):0.8649,((SAL_IB9968AA_AS:12.3969,SAL_NC2676AA_AS:11.532):32.9623,(SAL_HB1902AA_AS:16.5292,(SAL_FB0999AA_AS:4.2284,SAL_FB4101AA_AS:2.3064):4.6128):26.0431):1.3454):0.6727,(SAL_AB8948AA_AS:29.5027,SAL_HB3948AA_AS:19.1239):3.1713):1.0571,(((SAL_ZA8790AA_AS:11.6281,SAL_CB9391AA_AS:19.22):1.922,SAL_KB4553AA_AS:27.5807):2.6908,((((((((((SAL_FB7335AA_AS:16.9136,((SAL_EB5170AA_AS:1.5376,SAL_EB0943AA_AS:2.9791):1.0571,SAL_FB5719AA_AS:5.6699):1.1532):27.9651,((SAL_CB9516AA_AS:1.7298,SAL_BB7566AA_AS:4.805):13.1657,SAL_LB5595AA_AS:27.7729):1.2493):0.7688,(((((SAL_CB3645AA_AS:13.2618,SAL_CB0545AA_AS:8.7451):0.6727,SAL_TA0160AA_AS:9.2256):2.4025,(SAL_VA8579AA_AS:12.493,SAL_NC3889AA_AS:38.7283):4.3245):9.9944,((SAL_AB2974AA_AS:7.7841,SAL_OB3098AA_AS:5.5738):7.4958,(SAL_UA2590AA_AS:12.1086,((SAL_CB9166AA_AS:22.8718,SAL_FC6899AA_AS:12.7813):0.6727,SAL_OB3102AA_AS:9.3217):1.922):1.1532):5.4777):0.5766,((SAL_QB3037AA_AS:21.8147,((SAL_BB6810AA_AS:8.9373,SAL_AC6166AA_AS:24.4094):12.2047,((SAL_CB2257AA_AS:14.2228,(SAL_CB8502AA_AS:9.5139,SAL_AB8554AA_AS:10.2827):9.2256):1.3454,(SAL_IB9881AA_AS:23.4484,SAL_XB0109AA_AS:42.8606):3.3635):1.2493):1.1532):0.5766,(SAL_KB1114AA_AS:15.8565,((((((SAL_EB5232AA_AS:9.61,SAL_BC4628AA_AS:28.0612):3.0752,SAL_CB5083AA_AS:25.2743):2.5947,SAL_JB8934AA_AS:15.5682):3.4596,(SAL_TA1554AA_AS:20.5654,SAL_BB5686AA_AS:14.7033):1.5376):0.6727,(SAL_OB3099AA_AS:5.2855,SAL_OB3100AA_AS:7.688):7.3036):0.8649,((SAL_MC6142AA_AS:13.7423,(SAL_BB8096AA_AS:9.2256,SAL_IB7253AA_AS:3.7479):16.5292):3.0752,(SAL_XA2432AA_AS:13.1657,(SAL_TA1546AA_AS:10.2827,(SAL_BB1306AA_AS:14.7033,(SAL_SB9953AA_AS:14.7994,(SAL_CB3018AA_AS:3.0752,SAL_IB7219AA_AS:3.3635):9.2256):5.3816):1.0571):12.0125):0.5766):0.3844):4.0362):6.4387):1.2493):1.0571):0.5766,((((SAL_CB2855AA_AS:704.413,SAL_EA5961AA_AS:18.9317):4.6128,SAL_EA7093AA_AS:9.7061):1.1532,SAL_QA5263AA_AS:18.5473):0.2883,((SAL_EA9676AA_AS:10.6671,((SAL_EC0885AA_AS:16.5292,SAL_OB3103AA_AS:21.0459):23.9289,(((SAL_EA6148AA_AS:7.3997,SAL_BA4610AA_AS:10.2827):6.1504,SAL_KA8518AA_AS:19.1239):0.3844,SAL_KA5808AA_AS:2.9791):3.5557):4.3245):3.5557,(SAL_EA7384AA_AS:14.2228,SAL_EA7776AA_AS:23.2562):0.8649):0.8649):1.7298):3.2674,(SAL_SA0174AA_AS:22.6796,SAL_CB9952AA_AS:30.752):2.4986):0.3844,(((SAL_PA2712AA_AS:15.2799,SAL_EA7028AA_AS:20.2771):0.5766,SAL_EA8059AA_AS:15.9526):2.1142,((SAL_TA7652AA_AS:13.3579,SAL_UA4615AA_AS:0):14.1267,(SAL_BB3137AA_AS:7.9763,SAL_IB6709AA_AS:27.2924):3.844):1.7298):7.5919):2.7869,((SAL_MA5574AA_AS:10.2827,(SAL_BC7232AA_AS:19.6044,SAL_MB7850AA_AS:7.9763):6.8231):2.3064,SAL_EB1112AA_AS:48.2422):3.2674):0.6727,((((((((((((SAL_OB5306AA_AS:11.4359,SAL_XB6702AA_AS:4.1323):2.5947,(SAL_PC2026AA_AS:8.0724,SAL_KB2167AA_AS:20.6615):4.1323):2.883,(((SAL_EB4202AA_AS:16.337,SAL_BB7318AA_AS:5.6699):0.7688,SAL_LB8511AA_AS:13.5501):7.5919,(SAL_BB1282AA_AS:5.1894,(SAL_MC2674AA_AS:5.3816,SAL_HB9733AA_AS:20.9498):3.7479):7.5919):2.4025):5.6699,((((((SAL_BB7315AA_AS:17.2019,SAL_CB1616AA_AS:3.5557):2.9791,SAL_CB9181AA_AS:11.532):2.4986,SAL_OB5512AA_AS:9.1295):4.6128,(((SAL_CB5941AA_AS:7.9763,SAL_CB5125AA_AS:20.6615):0.1922,SAL_OB3808AA_AS:5.2855):0.8649,SAL_JB1137AA_AS:10.6671):0.961):0.3844,(SAL_OB3097AA_AS:18.8356,((SAL_CB9562AA_AS:2.883,SAL_BB7217AA_AS:8.2646):3.7479,SAL_AC5554AA_AS:19.4122):1.6337):1.4415):0.6727,(SAL_CB0581AA_AS:8.0724,(SAL_MB7245AA_AS:14.7033,((SAL_WA9930AA_AS:11.6281,(SAL_AC6796AA_AS:25.3704,(SAL_EC4929AA_AS:11.1476,(SAL_BB9265AA_AS:6.4387,(SAL_BB3999AA_AS:9.4178,SAL_CB4225AA_AS:21.2381):2.3064):1.4415):0.5766):0.6727):2.7869,SAL_CB5441AA_AS:14.5111):3.844):1.8259):2.5947):10.7632):1.2493,((((SAL_MB7343AA_AS:48.8188,SAL_NC9767AA_AS:13.8384):1.922,SAL_OB3107AA_AS:11.1476):1.7298,SAL_CB5789AA_AS:12.8774):1.8259,(SAL_OC7765AA_AS:23.8328,(SAL_QA5291AA_AS:13.0696,SAL_JC6093AA_AS:17.8746):7.2075):1.7298):0.6727):0.2883,(SAL_UA8641AA_AS:17.5863,SAL_BB1471AA_AS:13.454):9.0334):1.2493,(SAL_BB9839AA_AS:10.8593,SAL_KB0784AA_AS:31.1364):1.3454):0.7688,((((SAL_TA1063AA_AS:5.3816,(SAL_IB1802AA_AS:2.4986,SAL_EB3330AA_AS:12.9735):12.3969):0.5766,(SAL_BB9100AA_AS:33.4428,SAL_BB3652AA_AS:15.6643):1.2493):1.7298,(SAL_CB9618AA_AS:37.6712,(((SAL_SA9618AA_AS:14.7994,SAL_BB4849AA_AS:13.6462):6.4387,SAL_CB1181AA_AS:22.103):1.0571,((SAL_QA3963AA_AS:15.6643,((((SAL_CB3307AA_AS:16.8175,SAL_OB3096AA_AS:11.6281):3.1713,(SAL_BB3654AA_AS:10.9554,((SAL_PC4803AA_AS:0,SAL_NC7897AA_AS:4.4206):1.1532,SAL_PC6380AA_AS:4.3245):20.8537):3.1713):0.6727,SAL_IB5727AA_AS:23.064):3.4596,(SAL_DB0151AA_AS:17.7785,((((SAL_ZA8804AA_AS:20.6615,SAL_OB3101AA_AS:13.3579):0.5766,(SAL_CB9447AA_AS:13.6462,SAL_HB7352AA_AS:32.5779):3.4596):5.9582,(SAL_OB3104AA_AS:8.5529,SAL_LB9833AA_AS:8.9373):4.6128):3.0752,SAL_MB8340AA_AS:23.3523):0.4805):0.961):0.8649):3.1713,SAL_VB4071AA_AS:44.3021):3.0752):0.5766):15.4721):1.8259,SAL_OC9207AA_AS:28.7339):0):0.3844,(((((((SAL_BB8097AA_AS:28.5417,SAL_BB9648AA_AS:22.3913):0.8649,((SAL_BB4012AA_AS:27.9651,(SAL_BB4233AA_AS:11.6281,SAL_JB5410AA_AS:6.1504):8.4568):8.5529,(SAL_CB2429AA_AS:7.3997,SAL_KB1073AA_AS:7.7841):10.3788):4.1323):0.3844,((SAL_CB1432AA_AS:10.2827,SAL_JB1741AA_AS:5.1894):0.5766,SAL_EB5344AA_AS:9.3217):18.6434):1.3454,((SAL_CB3449AA_AS:6.6309,(SAL_CB9828AA_AS:22.2952,((SAL_JB6506AA_AS:10.0905,SAL_KB0610AA_AS:16.0487):15.6643,((((((SAL_EA7560AA_AS:191.719,SAL_BA5457AA_AS:5.5738):1.5376,SAL_KA8094AA_AS:7.3036):2.3064,SAL_EA7282AA_AS:5.0933):0.6727,SAL_EA8336AA_AS:4.2284):1.3454,SAL_EA8475AA_AS:3.3635):5.5738,SAL_AB9462AA_AS:12.3969):13.0696):0.7688):1.6337):0.961,SAL_KB6181AA_AS:21.5264):2.3064):1.2493,(((SAL_BB3847AA_AS:26.2353,((SAL_CB1782AA_AS:2.5947,(SAL_BB9891AA_AS:5.3816,SAL_JB1698AA_AS:5.6699):1.8259):7.3997,SAL_NC8747AA_AS:17.9707):19.22):1.1532,(SAL_BB0016AA_AS:34.6921,SAL_CB5677AA_AS:22.5835):2.1142):0.4805,(SAL_TA1427AA_AS:22.8718,SAL_SB1822AA_AS:23.4484):5.4777):1.7298):0.3844,((((SAL_LA4683AA_AS:30.8481,SAL_EA7552AA_AS:6.727):1.922,((SAL_EA6631AA_AS:21.9108,SAL_EA7059AA_AS:24.3133):2.2103,SAL_EA8403AA_AS:7.688):3.7479):0.5766,SAL_EA5975AA_AS:7.3997):0.4805,(SAL_QA2465AA_AS:13.5501,SAL_EA6419AA_AS:15.1838):1.8259):2.0181):3.4596,(SAL_ZA8792AA_AS:4.805,SAL_ZA8791AA_AS:17.4902):3.3635):2.2103):0.3844,(((((SAL_SA8487AA_AS:24.5055,(SAL_KA1121AA_AS:32.2896,SAL_EA6511AA_AS:9.7061):17.7785):2.6908,((SAL_EA7595AA_AS:14.6072,((((((SAL_BB6431AA_AS:23.4484,(SAL_AC6664AA_AS:15.2799,(SAL_CB2703AA_AS:20.0849,SAL_SB0922AA_AS:8.4568):7.688):11.1476):1.4415,(SAL_EB0914AA_AS:8.4568,SAL_BB8333AA_AS:6.727):12.2047):0.2883,(((((((SAL_IB5782AA_AS:13.0696,SAL_JB1009AA_AS:19.6044):0.961,SAL_IB6725AA_AS:18.6434):2.0181,((((SAL_OC7892AA_AS:10.0905,(SAL_BB6665AA_AS:33.3467,(SAL_BB3582AA_AS:5.1894,SAL_BB9029AA_AS:12.3008):2.7869):9.1295):1.0571,SAL_JB5365AA_AS:7.5919):5.3816,(SAL_RB0647AA_AS:0.961,(SAL_MB3510AA_AS:3.5557,SAL_SB1570AA_AS:11.8203):7.7841):3.3635):1.922,(SAL_IB1797AA_AS:10.6671,SAL_PC1204AA_AS:30.752):9.8022):0.6727):1.0571,((((SAL_RB9662AA_AS:6.4387,SAL_AC6318AA_AS:4.5167):7.9763,SAL_BB9040AA_AS:16.2409):1.3454,(SAL_CB0101AA_AS:11.3398,SAL_QB0033AA_AS:21.4303):0.5766):0.4805,(SAL_NC8111AA_AS:9.8022,(SAL_HB1399AA_AS:9.5139,SAL_HB1761AA_AS:1.4415):18.8356):0.3844):0.1922):0.5766,(SAL_BB3604AA_AS:6.727,SAL_BB7457AA_AS:15.1838):26.6197):2.1142,((SAL_AC7789AA_AS:7.3997,(SAL_MB2882AA_AS:9.9944,SAL_MB8393AA_AS:0.8649):18.7395):12.9735,(((SAL_AC5376AA_AS:19.9888,(SAL_FB1509AA_AS:0,SAL_EB6831AA_AS:8.7451):11.9164):4.805,(SAL_AC6786AA_AS:0,SAL_XB5140AA_AS:4.4206):12.9735):3.1713,SAL_MB7294AA_AS:10.0905):0.2883):1.7298):3.7479,((SAL_IB4979AA_AS:21.6225,((SAL_BB7224AA_AS:13.1657,(SAL_MB8253AA_AS:14.3189,SAL_IB6748AA_AS:11.8203):2.1142):6.4387,SAL_NC8259AA_AS:4.4206):5.8621):1.2493,SAL_CB3310AA_AS:19.9888):0.3844):0.5766):3.5557,((SAL_IB1309AA_AS:2.3064,(SAL_IB5650AA_AS:5.6699,SAL_IB1332AA_AS:5.0933):0.961):16.7214,((SAL_KC8926AA_AS:21.8147,SAL_JB4423AA_AS:0):1.7298,(SAL_EB5215AA_AS:10.4749,(SAL_BB7862AA_AS:5.1894,(SAL_IB1403AA_AS:5.5738,SAL_IB1727AA_AS:0.961):13.454):1.5376):7.9763):10.7632):1.5376):3.3635,(((((SAL_BB3937AA_AS:15.0877,SAL_TA1615AA_AS:9.8022):9.5139,SAL_SA9847AA_AS:3.9401):2.5947,(SAL_FB9520AA_AS:9.8022,SAL_KB0519AA_AS:1.2493):4.3245):1.2493,SAL_TA0028AA_AS:7.4958):2.1142,(SAL_KB6128AA_AS:15.2799,SAL_HB4780AA_AS:17.9707):1.5376):4.0362):2.3064,((((SAL_CB1439AA_AS:20.181,(SAL_BA2865AA_AS:10.3788,SAL_KB5066AA_AS:11.6281):5.0933):1.5376,((SAL_BB3000AA_AS:9.61,SAL_BB3226AA_AS:12.3969):2.4025,SAL_EB2578AA_AS:10.6671):2.3064):0.961,((SAL_NC9126AA_AS:39.0166,(SAL_AB7809AA_AS:1.922,SAL_BB2926AA_AS:2.4986):17.2019):0.6727,SAL_KB1865AA_AS:20.7576):4.0362):2.5947,(SAL_EA8565AA_AS:3.1713,SAL_EA7195AA_AS:46.7046):10.1866):3.7479):2.3064):7.3997,(SAL_EA6305AA_AS:15.4721,(SAL_VA7224AA_AS:26.6197,SAL_CB4593AA_AS:16.0487):17.9707):4.9011):1.1532):3.3635,(((SAL_PA9861AA_AS:13.9345,SAL_BA2833AA_AS:19.1239):3.9401,(SAL_JA0632AA_AS:12.3008,SAL_IA7852AA_AS:16.6253):2.6908):1.3454,SAL_PA2770AA_AS:20.6615):2.3064):0.6727,((((SAL_BB2512AA_AS:11.0515,(SAL_BB2143AA_AS:7.9763,SAL_RB9540AA_AS:27.2924):0.961):2.1142,SAL_PC4558AA_AS:23.6406):2.4025,SAL_CB5207AA_AS:18.4512):25.8509,(SAL_EA8498AA_AS:7.1114,SAL_BA3789AA_AS:10.3788):15.376):3.2674):0.8649,(((SAL_BA3892AA_AS:17.8746,(SAL_EA7888AA_AS:0,SAL_KA6242AA_AS:201.522):5.766):1.6337,SAL_CB5966AA_AS:14.415):2.1142,SAL_CB2420AA_AS:24.6977):3.1713):0.4805):0.7688,(SAL_FB5757AA_AS:9.0334,SAL_LB0871AA_AS:15.376):17.1058):1.1532,(SAL_TA1908AA_AS:29.4066,(SAL_MB8218AA_AS:3.844,SAL_WB3306AA_AS:7.3036):34.4999):6.2465):1.4415):0.3844,(SAL_CB0348AA_AS:29.8871,SAL_XA2439AA_AS:25.6587):2.9791):0.3844,(((((SAL_TB0135AA_AS:13.6462,SAL_PB8624AA_AS:15.1838):4.3245,SAL_EA5898AA_AS:16.8175):8.649,SAL_OB3095AA_AS:28.83):1.1532,SAL_SA8511AA_AS:6.9192):0.961,((((((SAL_BA2930AA_AS:8.7451,SAL_QA4179AA_AS:34.7882):1.922,((SAL_JA4167AA_AS:14.2228,SAL_EA6845AA_AS:7.8802):3.3635,SAL_FA1217AA_AS:15.376):1.2493):1.8259,(SAL_NA1121AA_AS:25.6587,(SAL_EA5845AA_AS:28.83,(SAL_CB0050AA_AS:3.1713,SAL_BB9930AA_AS:7.7841):15.9526):8.1685):1.922):0.1922,SAL_KA6359AA_AS:7.4958):1.3454,(((SAL_BB6766AA_AS:12.7813,SAL_KA7584AA_AS:13.6462):4.3245,(SAL_QA9704AA_AS:7.4958,SAL_QA5458AA_AS:5.766):1.8259):12.6852,(SAL_NA5825AA_AS:12.7813,(SAL_BB9141AA_AS:19.9888,SAL_CB2495AA_AS:16.1448):2.5947):5.5738):1.1532):1.3454,(SAL_RA0137AA_AS:22.3913,SAL_IB3174AA_AS:35.2687):5.1894):0.3844):0):0.8649):2.9791):1.1532):0.5766):0.7688):4.6128):1.922):0.6727):0.8649):2.4986):1.0571):0.7688):4.6128):1.4415):6.1504):2.6908):6.8231):1.7298):2.5947):3.5557):1.5376):0.2883):10.0905):7.8802):2.3064):94.8507);
